# Supplementary material for: Chlorido{2-[(dimethyl­amino)­methyl]phenyl-κ2 C 1,N}(1-methyl-1H-imidazole-κN 3)palladium(II)
Source: Acta Crystallogr Sect E Struct Rep Online. 2010 Nov 24;66(Pt 12):m1639–40. doi: 10.1107/S1600536810047367 (PMC3011615; doi:10.1107/S1600536810047367)
Supplement: Supplementary file 1 [file e-66-m1639-sup1.cif]

##############################################################################
###                                                                        ###
###        Electronic paper (Acta Crystallographica Section E)             ###
###                                                                        ###
##############################################################################
#                                                                            #
# This CIF contains the data in a paper accepted for publication in Acta     #
# Crystallographica Section E. It conforms to the requirements of Notes      #
# for Authors for Section E, and has been peer reviewed under the auspices   #
# of the IUCr Commission on Journals.                                        #
#                                                                            #
# Full details of the Crystallographic Information File format               #
# are given in the paper "The Crystallographic Information File (CIF):       #
# a New Standard Archive File for Crystallography" by S. R. Hall, F. H.      #
# Allen and I. D. Brown [Acta Cryst. (1991), A47, 655-685].                  #
#                                                                            #
# The current version of the core CIF dictionary is obtainable from          #
# ftp://ftp.iucr.org/pub/cif_core.dic. The current version number is 2.4.    #
#                                                                            #
# Software is freely available for graphical display of the structure(s) in  #
# this CIF.  For information consult the CIF home page http://www.iucr.org/  #
# cif/home.html                                                              #
#                                                                            #
# This file may be used for bona fide research purposes within the           #
# scientific community so long as proper attribution is given to the journal # 
# article from which it was obtained.                                        #
#                                                                            #
##############################################################################
                                             
data_I
_audit_creation_method     SHELXL-97
_chemical_name_systematic
;
Chlorido{2-[(dimethylamino)methyl]phenyl-\k^2^<i>C</i>^1^,<i>N</i>}(1-
methyl-1<i>H</i>-imidazole-\k<i>N</i>^3^]palladium(II)
;
_chemical_name_common     ?
_chemical_formula_moiety     'C13 H18 Cl N3 Pd'
_chemical_formula_sum     'C13 H18 Cl N3 Pd'
_chemical_formula_iupac     '[Pd (C9 H12 N) Cl (C4 H6 N2)]'
_chemical_formula_weight     358.15
_chemical_melting_point     ?
_symmetry_cell_setting     orthorhombic
_symmetry_space_group_name_H-M     'P n a 21'
_symmetry_space_group_name_Hall     'P 2c -2n'
loop_
    _symmetry_equiv_pos_as_xyz
    'x, y, z'
    '-x, -y, z+1/2'
    'x+1/2, -y+1/2, z'
    '-x+1/2, y+1/2, z+1/2'
_cell_length_a     25.5485(15)
_cell_length_b     10.0057(6)
_cell_length_c     5.6733(4)
_cell_angle_alpha     90.00
_cell_angle_beta     90.00
_cell_angle_gamma     90.00
_cell_volume     1450.27(16)
_cell_formula_units_Z     4
_cell_measurement_reflns_used     3299
_cell_measurement_theta_min     3.1349
_cell_measurement_theta_max     25.6229
_cell_measurement_temperature     290(2)
_exptl_crystal_description     'prism'
_exptl_crystal_colour     'colorless'
_exptl_crystal_size_max     0.43
_exptl_crystal_size_mid     0.15
_exptl_crystal_size_min     0.09
_exptl_crystal_density_diffrn     1.640
_exptl_crystal_density_meas     ?
_exptl_crystal_density_method     'not measured'
_exptl_crystal_F_000     720
_exptl_absorpt_coefficient_mu     1.450
_exptl_absorpt_correction_type     multi-scan
_exptl_absorpt_process_details
;
(<i>CrysAlis PRO</i>; Oxford Diffraction, 2010)
;
_exptl_absorpt_correction_T_min     0.78749
_exptl_absorpt_correction_T_max     1.00
_exptl_special_details
;
;
_diffrn_ambient_temperature     290(2)
_diffrn_radiation_type     MoK\a
_diffrn_radiation_wavelength     0.71073
_diffrn_radiation_source     'fine-focus sealed tube'
_diffrn_radiation_monochromator     graphite
_diffrn_measurement_device_type     'Oxford Diffraction Xcalibur E'
_diffrn_measurement_method     '\w scans'
_diffrn_detector_area_resol_mean     16.0514
_diffrn_reflns_number     6592
_diffrn_reflns_av_R_equivalents     0.0283
_diffrn_reflns_av_sigmaI/netI     0.0330
_diffrn_reflns_theta_min     3.14
_diffrn_reflns_theta_max     25.68
_diffrn_reflns_theta_full     25.68
_diffrn_measured_fraction_theta_max     0.998
_diffrn_measured_fraction_theta_full     0.998
_diffrn_reflns_limit_h_min     -31
_diffrn_reflns_limit_h_max     31
_diffrn_reflns_limit_k_min     -12
_diffrn_reflns_limit_k_max     10
_diffrn_reflns_limit_l_min     -6
_diffrn_reflns_limit_l_max     6
_diffrn_standards_number     ?
_diffrn_standards_interval_count     ?
_diffrn_standards_interval_time     ?
_diffrn_standards_decay_%     ?
_refine_special_details
;
Refinement of <i>F</i>^2^ against ALL reflections. The weighted <i>R</i>-factor
<i>wR</i> and goodness of fit <i>S</i> are based on <i>F</i>^2^, conventional
<i>R</i>-factors <i>R</i> are based on <i>F</i>, with <i>F</i> set to zero for
negative <i>F</i>^2^. The threshold expression of <i>F</i>^2^ >
2\s(<i>F</i>^2^) is used only for calculating <i>R</i>-factors(gt) <i>etc</i>.
and is not relevant to the choice of reflections for refinement.
<i>R</i>-factors based on <i>F</i>^2^ are statistically about twice as large
as those based on <i>F</i>, and <i>R</i>- factors based on ALL data will be
even larger.
;
_reflns_number_total     2373
_reflns_number_gt     2057
_reflns_threshold_expression     >2\s(I)
_refine_ls_structure_factor_coef     Fsqd
_refine_ls_matrix_type     full
_refine_ls_R_factor_all     0.0280
_refine_ls_R_factor_gt     0.0220
_refine_ls_wR_factor_gt     0.0425
_refine_ls_wR_factor_ref     0.0435
_refine_ls_goodness_of_fit_ref     0.955
_refine_ls_restrained_S_all     0.954
_refine_ls_number_reflns     2373
_refine_ls_number_parameters     167
_refine_ls_number_restraints     1
_refine_ls_hydrogen_treatment     constr
_refine_ls_weighting_scheme     calc
_refine_ls_weighting_details
         'calc w=1/[\s^2^(Fo^2^)+(0.0205P)^2^+0.0000P] where P=(Fo^2^+2Fc^2^)/3'
_atom_sites_solution_hydrogens     geom
_atom_sites_solution_primary     direct
_atom_sites_solution_secondary     difmap
_refine_ls_shift/su_max     0.003
_refine_ls_shift/su_mean     0.000
_refine_diff_density_max     0.310
_refine_diff_density_min     -0.382
_refine_ls_extinction_method     'SHELXL97 (Sheldrick, 2008)'
_refine_ls_extinction_coef     0.0038(2)
_refine_ls_extinction_expression
                                  'Fc^*^=kFc[1+0.001xFc^2^\l^3^/sin(2\q)]^-1/4^'
_refine_ls_abs_structure_details     'Flack (1983), 852 Friedel pairs'
_refine_ls_abs_structure_Flack     -0.04(3)
loop_
    _atom_type_symbol
    _atom_type_description
    _atom_type_scat_dispersion_real
    _atom_type_scat_dispersion_imag
    _atom_type_scat_source
    'C' 'C' 0.0033 0.0016
                         'International Tables Vol C Tables 4.2.6.8 and 6.1.1.4'
    'H' 'H' 0.0000 0.0000
                         'International Tables Vol C Tables 4.2.6.8 and 6.1.1.4'
    'N' 'N' 0.0061 0.0033
                         'International Tables Vol C Tables 4.2.6.8 and 6.1.1.4'
    'Cl' 'Cl' 0.1484 0.1585
                         'International Tables Vol C Tables 4.2.6.8 and 6.1.1.4'
    'Pd' 'Pd' -0.9988 1.0072
                         'International Tables Vol C Tables 4.2.6.8 and 6.1.1.4'
_computing_data_collection
;
<i>CrysAlis PRO</i> (Oxford Diffraction, 2010)
;
_computing_cell_refinement
;
<i>CrysAlis PRO</i> (Oxford Diffraction, 2010)
;
_computing_data_reduction
;
<i>CrysAlis PRO</i> (Oxford Diffraction, 2010)
;
_computing_structure_solution     'SHELXS97 (Sheldrick, 2008)'
_computing_structure_refinement     'SHELXL97 (Sheldrick, 2008)'
_computing_molecular_graphics     '<i>OLEX2</i> (Dolomanov <i>et al.</i>, 2009)'
_computing_publication_material     '<i>publCIF</i> (Westrip, 2010)'
loop_
    _atom_site_type_symbol
    _atom_site_label
    _atom_site_fract_x
    _atom_site_fract_y
    _atom_site_fract_z
    _atom_site_U_iso_or_equiv
    _atom_site_adp_type
    _atom_site_calc_flag
    _atom_site_refinement_flags
    _atom_site_occupancy
    _atom_site_disorder_assembly
    _atom_site_disorder_group
    Pd Pd1 0.644535(8) 0.91814(2) 0.75150(8) 0.02903(8) Uani d . 1 . .
    Cl Cl1 0.67437(4) 0.69431(8) 0.66642(19) 0.0466(3) Uani d . 1 . .
    C C1 0.65047(13) 1.1994(4) 0.6894(7) 0.0385(12) Uani d . 1 . .
    C C2 0.62563(13) 1.1054(3) 0.8301(6) 0.0331(9) Uani d . 1 . .
    C C3 0.59495(14) 1.1503(4) 1.0170(7) 0.0378(9) Uani d . 1 . .
    H H3 0.5781 1.0885 1.1131 0.045 Uiso calc R 1 . .
    C C4 0.58921(15) 1.2846(4) 1.0615(8) 0.0494(11) Uani d . 1 . .
    H H4 0.5694 1.3131 1.1894 0.059 Uiso calc R 1 . .
    C C5 0.61300(17) 1.3768(4) 0.9156(9) 0.0560(13) Uani d . 1 . .
    H H5 0.6084 1.4677 0.9432 0.067 Uiso calc R 1 . .
    C C6 0.64348(13) 1.3354(3) 0.7301(14) 0.0507(11) Uani d . 1 . .
    H H6 0.6594 1.3979 0.6322 0.061 Uiso calc R 1 . .
    C C7 0.68436(15) 1.1482(4) 0.4924(7) 0.0424(10) Uani d . 1 . .
    H H7A 0.7140 1.2075 0.4690 0.051 Uiso calc R 1 . .
    H H7B 0.6644 1.1446 0.3470 0.051 Uiso calc R 1 . .
    C C8 0.71890(16) 0.9419(4) 0.3383(7) 0.0460(10) Uani d . 1 . .
    H H8A 0.7460 0.9922 0.2615 0.069 Uiso calc R 1 . .
    H H8B 0.6892 0.9346 0.2354 0.069 Uiso calc R 1 . .
    H H8C 0.7317 0.8541 0.3754 0.069 Uiso calc R 1 . .
    C C9 0.74967(12) 1.0235(3) 0.7096(7) 0.0422(11) Uani d . 1 . .
    H H9A 0.7773 1.0667 0.6236 0.063 Uiso calc R 1 . .
    H H9B 0.7610 0.9364 0.7585 0.063 Uiso calc R 1 . .
    H H9C 0.7410 1.0760 0.8458 0.063 Uiso calc R 1 . .
    C C10 0.53338(14) 0.8549(4) 0.9384(8) 0.0464(10) Uani d . 1 . .
    H H10 0.5162 0.9102 0.8317 0.056 Uiso calc R 1 . .
    C C11 0.51014(15) 0.7778(4) 1.1018(7) 0.0475(11) Uani d . 1 . .
    H H11 0.4744 0.7707 1.1295 0.057 Uiso calc R 1 . .
    C C12 0.59415(13) 0.7524(3) 1.1267(7) 0.0397(9) Uani d . 1 . .
    H H12 0.6268 0.7233 1.1774 0.048 Uiso calc R 1 . .
    C C13 0.54318(17) 0.6178(4) 1.4131(8) 0.0577(12) Uani d . 1 . .
    H H13A 0.5750 0.5678 1.4306 0.087 Uiso calc R 1 . .
    H H13B 0.5148 0.5577 1.3805 0.087 Uiso calc R 1 . .
    H H13C 0.5361 0.6658 1.5561 0.087 Uiso calc R 1 . .
    N N1 0.58669(10) 0.8386(3) 0.9548(6) 0.0344(7) Uani d . 1 . .
    N N2 0.70326(11) 1.0106(3) 0.5575(5) 0.0312(7) Uani d . 1 . .
    N N3 0.54872(11) 0.7121(3) 1.2190(7) 0.0388(8) Uani d . 1 . .
loop_
    _atom_site_aniso_label
    _atom_site_aniso_U_11
    _atom_site_aniso_U_22
    _atom_site_aniso_U_33
    _atom_site_aniso_U_12
    _atom_site_aniso_U_13
    _atom_site_aniso_U_23
    Pd1 0.02726(11) 0.02814(13) 0.03167(13) -0.00098(10) 0.0002(2) 0.0043(2)
    Cl1 0.0495(5) 0.0321(5) 0.0582(7) 0.0077(4) 0.0119(5) 0.0049(4)
    C1 0.0352(19) 0.034(2) 0.047(4) 0.0014(15) -0.0090(17) 0.0041(17)
    C2 0.0269(16) 0.032(2) 0.041(3) 0.0007(15) -0.0080(15) 0.0031(16)
    C3 0.034(2) 0.037(2) 0.043(3) 0.0004(17) -0.0025(18) 0.0003(19)
    C4 0.046(2) 0.044(3) 0.058(3) 0.009(2) -0.004(2) -0.011(2)
    C5 0.048(2) 0.033(2) 0.087(4) 0.0030(19) -0.018(3) -0.009(2)
    C6 0.0475(19) 0.033(2) 0.071(3) 0.0001(16) -0.008(3) 0.006(3)
    C7 0.044(2) 0.042(2) 0.041(3) -0.0068(18) -0.006(2) 0.020(2)
    C8 0.051(2) 0.053(2) 0.034(2) -0.0084(18) 0.0101(18) 0.0017(18)
    C9 0.0295(16) 0.060(2) 0.037(3) -0.0068(15) -0.002(2) 0.006(2)
    C10 0.034(2) 0.053(3) 0.052(3) 0.0031(18) 0.000(2) 0.006(2)
    C11 0.031(2) 0.056(3) 0.055(3) -0.0065(19) 0.006(2) 0.002(2)
    C12 0.036(2) 0.032(2) 0.051(2) -0.0019(17) 0.0034(18) 0.000(2)
    C13 0.062(3) 0.054(3) 0.057(3) -0.007(2) 0.018(2) 0.013(2)
    N1 0.0316(16) 0.0307(17) 0.0410(19) -0.0003(13) 0.0020(14) 0.0018(15)
    N2 0.0309(15) 0.0324(17) 0.0302(18) -0.0020(13) -0.0020(13) 0.0029(14)
    N3 0.0405(15) 0.0363(15) 0.039(2) -0.0060(11) 0.0153(18) 0.0031(18)
_geom_special_details
;
All e.s.d.'s (except the e.s.d. in the dihedral angle between two l.s. planes)
are estimated using the full covariance matrix. The cell e.s.d.'s are taken
into account individually in the estimation of e.s.d.'s in distances, angles
and torsion angles; correlations between e.s.d.'s in cell parameters are only
used when they are defined by crystal symmetry. An approximate (isotropic)
treatment of cell e.s.d.'s is used for estimating e.s.d.'s involving l.s.
planes.
;
loop_
    _geom_bond_atom_site_label_1
    _geom_bond_atom_site_label_2
    _geom_bond_site_symmetry_2
    _geom_bond_distance
    _geom_bond_publ_flag
    Pd1 C2 . 1.985(3) ?
    Pd1 N1 . 2.037(3) ?
    Pd1 N2 . 2.078(3) ?
    Pd1 Cl1 . 2.4145(9) ?
    C1 C2 . 1.388(5) ?
    C1 C6 . 1.391(5) ?
    C1 C7 . 1.504(5) ?
    C2 C3 . 1.393(5) ?
    C3 C4 . 1.375(5) ?
    C3 H3 . 0.9300 ?
    C4 C5 . 1.381(6) ?
    C4 H4 . 0.9300 ?
    C5 C6 . 1.373(8) ?
    C5 H5 . 0.9300 ?
    C6 H6 . 0.9300 ?
    C7 N2 . 1.505(4) ?
    C7 H7A . 0.9700 ?
    C7 H7B . 0.9700 ?
    C8 N2 . 1.476(4) ?
    C8 H8A . 0.9600 ?
    C8 H8B . 0.9600 ?
    C8 H8C . 0.9600 ?
    C9 N2 . 1.472(4) ?
    C9 H9A . 0.9600 ?
    C9 H9B . 0.9600 ?
    C9 H9C . 0.9600 ?
    C10 C11 . 1.345(5) ?
    C10 N1 . 1.375(4) ?
    C10 H10 . 0.9300 ?
    C11 N3 . 1.358(5) ?
    C11 H11 . 0.9300 ?
    C12 N1 . 1.316(4) ?
    C12 N3 . 1.335(4) ?
    C12 H12 . 0.9300 ?
    C13 N3 . 1.457(5) ?
    C13 H13A . 0.9600 ?
    C13 H13B . 0.9600 ?
    C13 H13C . 0.9600 ?
loop_
    _geom_angle_atom_site_label_1
    _geom_angle_atom_site_label_2
    _geom_angle_atom_site_label_3
    _geom_angle_site_symmetry_1
    _geom_angle_site_symmetry_3
    _geom_angle
    _geom_angle_publ_flag
    C2 Pd1 N1 . . 93.72(13) ?
    C2 Pd1 N2 . . 82.79(13) ?
    N1 Pd1 N2 . . 176.23(11) ?
    C2 Pd1 Cl1 . . 175.52(10) ?
    N1 Pd1 Cl1 . . 88.84(8) ?
    N2 Pd1 Cl1 . . 94.54(8) ?
    C2 C1 C6 . . 120.6(4) ?
    C2 C1 C7 . . 117.4(3) ?
    C6 C1 C7 . . 122.0(4) ?
    C1 C2 C3 . . 118.4(3) ?
    C1 C2 Pd1 . . 113.5(3) ?
    C3 C2 Pd1 . . 127.8(3) ?
    C4 C3 C2 . . 121.0(4) ?
    C4 C3 H3 . . 119.5 ?
    C2 C3 H3 . . 119.5 ?
    C3 C4 C5 . . 119.7(4) ?
    C3 C4 H4 . . 120.1 ?
    C5 C4 H4 . . 120.1 ?
    C6 C5 C4 . . 120.5(4) ?
    C6 C5 H5 . . 119.8 ?
    C4 C5 H5 . . 119.8 ?
    C5 C6 C1 . . 119.7(5) ?
    C5 C6 H6 . . 120.1 ?
    C1 C6 H6 . . 120.1 ?
    C1 C7 N2 . . 108.3(3) ?
    C1 C7 H7A . . 110.0 ?
    N2 C7 H7A . . 110.0 ?
    C1 C7 H7B . . 110.0 ?
    N2 C7 H7B . . 110.0 ?
    H7A C7 H7B . . 108.4 ?
    N2 C8 H8A . . 109.5 ?
    N2 C8 H8B . . 109.5 ?
    H8A C8 H8B . . 109.5 ?
    N2 C8 H8C . . 109.5 ?
    H8A C8 H8C . . 109.5 ?
    H8B C8 H8C . . 109.5 ?
    N2 C9 H9A . . 109.5 ?
    N2 C9 H9B . . 109.5 ?
    H9A C9 H9B . . 109.5 ?
    N2 C9 H9C . . 109.5 ?
    H9A C9 H9C . . 109.5 ?
    H9B C9 H9C . . 109.5 ?
    C11 C10 N1 . . 108.8(4) ?
    C11 C10 H10 . . 125.6 ?
    N1 C10 H10 . . 125.6 ?
    C10 C11 N3 . . 107.1(3) ?
    C10 C11 H11 . . 126.4 ?
    N3 C11 H11 . . 126.4 ?
    N1 C12 N3 . . 111.2(3) ?
    N1 C12 H12 . . 124.4 ?
    N3 C12 H12 . . 124.4 ?
    N3 C13 H13A . . 109.5 ?
    N3 C13 H13B . . 109.5 ?
    H13A C13 H13B . . 109.5 ?
    N3 C13 H13C . . 109.5 ?
    H13A C13 H13C . . 109.5 ?
    H13B C13 H13C . . 109.5 ?
    C12 N1 C10 . . 105.8(3) ?
    C12 N1 Pd1 . . 124.8(2) ?
    C10 N1 Pd1 . . 129.3(3) ?
    C9 N2 C8 . . 108.5(3) ?
    C9 N2 C7 . . 108.8(3) ?
    C8 N2 C7 . . 107.8(3) ?
    C9 N2 Pd1 . . 108.1(2) ?
    C8 N2 Pd1 . . 115.7(2) ?
    C7 N2 Pd1 . . 107.8(2) ?
    C12 N3 C11 . . 107.0(3) ?
    C12 N3 C13 . . 125.2(3) ?
    C11 N3 C13 . . 127.8(3) ?
data_global
_journal_date_recd_electronic     2010-11-12
_journal_date_accepted     2010-11-15
_journal_name_full     'Acta Crystallographica, Section E'
_journal_year     2010
_journal_volume     66
_journal_issue     12
_journal_page_first     m1639
_journal_page_last     m1640
_journal_paper_category     QM
_journal_coeditor_code     NG5067
_publ_contact_author_name     'Richard E. Sykora'
_publ_contact_author_address
;
Department of Chemistry
University of South Alabama
Mobile, AL 36688
;
_publ_contact_author_email     'rsykora@jaguar1.usouthal.edu'
_publ_contact_author_fax     '1 251-460-7359'
_publ_contact_author_phone     '1 251-460-7422'
_publ_section_title
;\
Chlorido{2-[(dimethylamino)methyl]phenyl-\k^2^<i>C</i>^1^,<i>N</i>}(1-\
methyl-1<i>H</i>-imidazole-\k<i>N</i>^3^]palladium(II)
;
loop_
    _publ_author_name
    _publ_author_footnote
    _publ_author_address
    'Clements, Jason W.' .
;
Department of Chemistry
University of South Alabama
Mobile
AL 36688-0002
USA
;
    'Stojanovic, Milorad' .
;
Department of Chemistry
University of South Alabama
Mobile
AL 36688-0002
USA
;
    'Hoffman, Norris W.' .
;
Department of Chemistry
University of South Alabama
Mobile
AL 36688-0002
USA
;
    'Sykora, Richard E.' .
;
Department of Chemistry
University of South Alabama
Mobile
AL 36688-0002
USA
;
_publ_section_synopsis     .
