# Supplementary material for: Chlorido{2-[(dimethyl­amino)­methyl]phenyl-κ2 C 1,N}(1-methyl-1H-imidazole-κN 3)palladium(II)
Source: Acta Crystallogr Sect E Struct Rep Online. 2010 Nov 24;66(Pt 12):m1639–40. doi: 10.1107/S1600536810047367 (PMC3011615; doi:10.1107/S1600536810047367)
Supplement: Supplementary file 2 [file e-66-m1639-Isup2.hkl]

# 
# h,k,l, Fc-squared, Fo-squared, sigma(Fo-squared) and status flag 
# 
data_I
_shelx_title ' multi in Pna2(1)' 
_shelx_refln_list_code          4 
_shelx_F_calc_maximum      223.99 
_exptl_crystal_F_000       720.00 
_reflns_d_resolution_high  0.8201 
 
loop_ 
 _symmetry_equiv_pos_as_xyz 
 'x, y, z' 
 '-x, -y, z+1/2' 
 'x+1/2, -y+1/2, z' 
 '-x+1/2, y+1/2, z+1/2' 
 
_cell_length_a    25.5485 
_cell_length_b    10.0057 
_cell_length_c     5.6733 
_cell_angle_alpha  90.000 
_cell_angle_beta   90.000 
_cell_angle_gamma  90.000 
 
_shelx_F_squared_multiplier     1.000 
 
loop_ 
 _refln_index_h 
 _refln_index_k 
 _refln_index_l 
 _refln_F_squared_calc 
 _refln_F_squared_meas 
 _refln_F_squared_sigma 
 _refln_observed_status 
   0   0  -6     1266.23     1345.57     90.82 o 
   2   0  -6       57.03       55.05     48.76 o 
   4   0  -6      909.56      987.21     81.25 o 
   6   0  -6      401.23      416.55     64.79 o 
   8   0  -6      662.27      688.50     77.31 o 
  10   0  -6     1477.68     1450.87     99.70 o 
  12   0  -6      117.32      107.19     53.50 o 
  14   0  -6     1538.61     1469.78    103.12 o 
   1   1  -6      392.92      379.53     36.04 o 
   2   1  -6      438.12      472.58     46.27 o 
   3   1  -6     1062.12     1202.75     64.25 o 
   4   1  -6       11.88       22.25     33.78 o 
   5   1  -6       13.51       25.51     33.04 o 
   6   1  -6      240.01      250.26     36.79 o 
   7   1  -6     1284.44     1335.37     66.00 o 
   8   1  -6      305.95      281.75     41.61 o 
   9   1  -6      225.68      205.35     41.56 o 
  10   1  -6      149.35      170.94     39.00 o 
  11   1  -6      517.17      513.05     48.36 o 
  12   1  -6      369.66      436.04     53.01 o 
  13   1  -6      491.09      565.69     49.07 o 
  14   1  -6       96.96       94.76     38.03 o 
  15   1  -6      198.22      120.44     35.01 o 
   0   2  -6      668.80      774.82     88.49 o 
   1   2  -6     1417.34     1394.80     74.46 o 
   2   2  -6      164.63      125.61     40.46 o 
   3   2  -6      398.55      367.77     41.98 o 
   4   2  -6      556.07      581.45     63.82 o 
   5   2  -6     2009.73     2187.65     80.45 o 
   6   2  -6      476.60      454.19     45.56 o 
   7   2  -6       24.39       -2.14     56.65 o 
   8   2  -6       26.13       27.68     57.24 o 
   9   2  -6      875.73      875.51     56.67 o 
  10   2  -6      349.96      390.04     44.25 o 
  11   2  -6      280.71      340.88     43.31 o 
  12   2  -6       16.15       15.17     29.75 o 
  13   2  -6      169.53      183.09     37.89 o 
  14   2  -6      117.09      144.49     38.52 o 
   1   3  -6       29.11       22.44     23.44 o 
   2   3  -6     1923.54     1898.50     54.14 o 
   3   3  -6       10.36       12.47     26.21 o 
   4   3  -6      358.60      299.88     33.53 o 
   5   3  -6       46.49       41.91     43.90 o 
   6   3  -6      977.62     1035.66     60.89 o 
   7   3  -6       64.36       55.71     31.74 o 
   8   3  -6     1181.89     1281.40     68.35 o 
   9   3  -6       16.34       34.32     36.86 o 
  10   3  -6       63.47       38.35     32.33 o 
  11   3  -6       19.46       23.40     36.29 o 
  12   3  -6      867.50      877.78     58.98 o 
  13   3  -6       21.68        4.30     34.55 o 
   0   4  -6      229.22      233.53     41.31 o 
   1   4  -6      197.77      188.56     27.73 o 
   2   4  -6       20.97       13.91     23.54 o 
   3   4  -6      264.86      232.37     28.78 o 
   4   4  -6      226.27      200.37     32.51 o 
   5   4  -6      789.31      851.57     47.85 o 
   6   4  -6      160.02      132.15     29.78 o 
   7   4  -6       31.77        7.30     26.89 o 
   8   4  -6      101.79      121.59     40.14 o 
   9   4  -6     1113.08     1184.48     68.15 o 
  10   4  -6      413.44      455.46     53.24 o 
  11   4  -6      196.31      214.15     40.04 o 
   1   5  -6      182.50      176.79     27.79 o 
   2   5  -6      209.95      184.04     29.73 o 
   3   5  -6      434.41      386.97     35.56 o 
   4   5  -6       88.02       32.51     33.36 o 
   5   5  -6      130.96      123.99     44.90 o 
   6   5  -6      330.99      291.64     38.07 o 
   7   5  -6      748.66      780.56     49.37 o 
   8   5  -6      359.33      346.63     45.20 o 
   0   6  -6     1245.24     1306.87     75.83 o 
   1   6  -6       41.67       28.42     28.36 o 
   2   6  -6       76.70       61.31     30.12 o 
   2   0  -5     2799.65     2927.74     58.98 o 
   4   0  -5      781.61      720.74     30.40 o 
   6   0  -5     1380.11     1421.74     54.07 o 
   8   0  -5      972.37      988.13     47.64 o 
  10   0  -5     1075.04     1120.67     51.77 o 
  12   0  -5     2607.86     2730.79     84.16 o 
  14   0  -5      121.37       97.14     32.50 o 
  16   0  -5     2909.24     2993.18    125.97 o 
  18   0  -5     1197.86     1283.10    102.27 o 
  20   0  -5      653.45      647.20     57.41 o 
   0   1  -5      966.46      993.61     40.21 o 
   1   1  -5     2699.44     2793.87     52.90 o 
   2   1  -5        1.47      -13.13     16.56 o 
   3   1  -5      250.66      214.48     21.77 o 
   4   1  -5      719.76      739.98     30.11 o 
   5   1  -5     1842.81     1871.29     43.96 o 
   6   1  -5        7.04        4.30     22.20 o 
   7   1  -5      127.49      129.68     24.90 o 
   8   1  -5      556.11      589.53     35.56 o 
   9   1  -5     1437.71     1476.45     39.95 o 
  10   1  -5      327.53      384.95     24.84 o 
  11   1  -5      551.09      636.46     29.95 o 
  12   1  -5       61.94       57.07     22.52 o 
  13   1  -5      799.85      774.02     35.16 o 
  14   1  -5      735.98      767.01     36.21 o 
  15   1  -5     1351.40     1412.40     52.06 o 
  16   1  -5      326.13      317.80     28.51 o 
  17   1  -5       38.67       32.05     21.28 o 
  18   1  -5      684.77      700.74     39.76 o 
  19   1  -5     1172.40     1207.47     70.66 o 
  20   1  -5      271.52      287.75     35.06 o 
  21   1  -5       42.60       44.43     26.81 o 
   1   2  -5     2297.32     2321.14     69.35 o 
   2   2  -5     1574.24     1603.79     39.23 o 
   3   2  -5     3092.44     3079.27     57.66 o 
   4   2  -5      814.64      821.90     37.73 o 
   5   2  -5      124.15       84.89     24.54 o 
   6   2  -5       92.92       79.95     23.81 o 
   7   2  -5     2065.62     2204.95     58.18 o 
   8   2  -5      565.53      643.87     38.28 o 
   9   2  -5      368.59      428.68     33.23 o 
  10   2  -5       32.25       23.11     24.00 o 
  11   2  -5     1284.56     1324.14     49.72 o 
  12   2  -5      605.97      628.52     38.08 o 
  13   2  -5      778.18      801.91     96.76 o 
  14   2  -5       27.40       21.43     27.48 o 
  15   2  -5      138.93      133.53     34.72 o 
  16   2  -5      271.45      254.79     36.51 o 
  17   2  -5      986.93      959.43     50.20 o 
  18   2  -5      170.89      140.09     31.14 o 
  19   2  -5       26.81       43.05     27.84 o 
  20   2  -5       51.35       72.75     31.41 o 
   0   3  -5     3986.20     4004.40     97.21 o 
   1   3  -5        7.01        9.29     22.34 o 
   2   3  -5      333.78      296.41     26.67 o 
   3   3  -5       82.67       66.06     18.01 o 
   4   3  -5     2173.96     2284.97     46.52 o 
   5   3  -5        5.41       -4.16     22.61 o 
   6   3  -5     1769.95     1762.66     52.85 o 
   7   3  -5      222.45      199.28     27.13 o 
   8   3  -5      656.53      681.40     37.89 o 
   9   3  -5       41.33       55.99     31.64 o 
  10   3  -5     2426.97     2490.13     82.79 o 
  11   3  -5       80.35       71.75     42.53 o 
  12   3  -5      115.05      106.35     34.01 o 
  13   3  -5      267.76      265.73     38.37 o 
  14   3  -5     1698.90     1745.76     76.30 o 
  15   3  -5       35.32       45.18     36.35 o 
  16   3  -5      162.04      203.61     34.26 o 
  17   3  -5       24.03        8.64     29.06 o 
  18   3  -5      598.82      601.80     44.46 o 
  19   3  -5       36.46       37.34     29.15 o 
  20   3  -5      347.81      359.66     40.37 o 
   1   4  -5      338.89      319.85     29.30 o 
   2   4  -5      479.87      463.13     30.71 o 
   3   4  -5     1266.00     1258.58     50.77 o 
   4   4  -5       63.99       72.47     27.37 o 
   5   4  -5      183.07      134.06     35.28 o 
   6   4  -5      308.01      342.45     44.28 o 
   7   4  -5     1634.61     1646.63     70.47 o 
   8   4  -5      626.57      643.79     49.61 o 
   9   4  -5       13.27       22.35     30.49 o 
  10   4  -5       16.43       33.84     31.28 o 
  11   4  -5     1721.33     1787.46     62.29 o 
  12   4  -5      509.53      579.54     50.18 o 
  13   4  -5      716.29      783.81    135.50 o 
  14   4  -5      115.92       62.43     30.17 o 
  15   4  -5      529.38      455.94     47.22 o 
  16   4  -5      182.25      209.75     40.35 o 
  17   4  -5     1084.40     1143.72     68.99 o 
  18   4  -5       88.63       74.16     31.63 o 
   0   5  -5      654.12      645.47     52.47 o 
   1   5  -5      299.53      292.10     30.40 o 
   2   5  -5      116.73       85.07     24.59 o 
   3   5  -5      207.85      227.70     28.91 o 
   4   5  -5      581.46      593.36     41.97 o 
   5   5  -5     1173.90     1117.30     63.64 o 
   6   5  -5      386.48      359.12     48.10 o 
   7   5  -5       56.23       71.84     36.03 o 
   8   5  -5      246.13      178.23     40.50 o 
   9   5  -5     1946.87     1851.12    116.88 o 
  10   5  -5      563.13      548.92     51.56 o 
  11   5  -5      384.43      389.42     44.11 o 
  12   5  -5        7.81       25.93     28.45 o 
  13   5  -5      816.93      832.29     59.19 o 
  14   5  -5      501.05      447.50     49.68 o 
  15   5  -5     1034.41      920.67     64.02 o 
  16   5  -5       77.12       56.64     37.60 o 
  17   5  -5       40.09       24.80     38.92 o 
   1   6  -5       18.85       35.11     26.76 o 
   2   6  -5     1686.44     1751.99     56.46 o 
   3   6  -5      171.69      159.46     29.61 o 
   4   6  -5      600.98      604.94     38.24 o 
   5   6  -5       61.09       35.16     36.45 o 
   6   6  -5     1029.34      967.43     65.23 o 
   7   6  -5       70.73       73.26     42.18 o 
   8   6  -5     1387.30     1403.76     73.01 o 
   9   6  -5       76.54       61.86     37.15 o 
  10   6  -5       73.73       60.95     35.82 o 
  11   6  -5        7.28       28.62     36.62 o 
  12   6  -5     1300.59     1247.50     56.52 o 
  13   6  -5       28.78       57.74     31.02 o 
  14   6  -5      138.73      134.46     36.33 o 
  15   6  -5        8.60       24.66     37.73 o 
   0   7  -5      705.40      698.93     65.76 o 
   1   7  -5     1065.91     1041.97     53.72 o 
   2   7  -5      105.18       90.06     29.57 o 
   3   7  -5      265.40      240.44     34.27 o 
   4   7  -5      386.95      387.40     38.22 o 
   5   7  -5     1426.10     1466.68    112.68 o 
   6   7  -5      360.99      370.66     52.69 o 
   7   7  -5       22.62       14.36     36.92 o 
   8   7  -5      109.49       80.57     41.68 o 
   9   7  -5      829.31      824.34     66.18 o 
  10   7  -5      279.61      266.59     45.60 o 
  11   7  -5      419.59      348.27     45.23 o 
  12   7  -5        3.97       33.65     36.45 o 
   1   8  -5      251.80      258.98     34.47 o 
   2   8  -5      180.18      172.41     31.77 o 
   3   8  -5      833.68      870.55     47.08 o 
   4   8  -5       30.43       32.26     34.48 o 
   5   8  -5        0.14       -4.73     31.62 o 
   6   8  -5      275.21      273.13     50.16 o 
   0   0  -4     6600.83     6695.28     90.04 o 
   2   0  -4      491.50      481.05     20.39 o 
   4   0  -4     5127.91     5167.80     83.24 o 
   6   0  -4     1645.34     1621.58     52.40 o 
   8   0  -4     1483.76     1430.39     51.73 o 
  10   0  -4     5639.62     5717.75    211.14 o 
  12   0  -4      300.71      273.18     33.29 o 
  14   0  -4     4456.14     4507.14     99.16 o 
  16   0  -4      274.00      251.52     33.30 o 
  18   0  -4     2900.83     2872.77     87.24 o 
  20   0  -4     2362.38     2340.46    123.36 o 
  22   0  -4      465.64      457.34     48.49 o 
  24   0  -4     1775.41     1835.38     91.93 o 
   1   1  -4     2461.44     2471.17     27.69 o 
   2   1  -4     1050.67     1082.99     22.98 o 
   3   1  -4     4915.47     5003.35     44.01 o 
   4   1  -4       71.30       57.93     11.23 o 
   5   1  -4      228.14      221.90     17.30 o 
   6   1  -4      945.85      955.10     28.36 o 
   7   1  -4     3995.50     3885.70     86.24 o 
   8   1  -4      779.40      804.28     50.80 o 
   9   1  -4      648.77      646.99     26.82 o 
  10   1  -4      573.81      580.15     26.51 o 
  11   1  -4     1503.70     1493.03     39.49 o 
  12   1  -4     1980.57     1983.33     51.60 o 
  13   1  -4     1242.30     1198.38     38.20 o 
  14   1  -4       93.18       92.03     19.60 o 
  15   1  -4      396.87      398.55     26.86 o 
  16   1  -4      860.90      856.36     35.96 o 
  17   1  -4     2023.22     2104.36     52.86 o 
  18   1  -4      258.20      285.31     27.30 o 
  19   1  -4       35.89       26.06     21.76 o 
  20   1  -4      288.11      276.69     27.77 o 
  21   1  -4     1497.07     1483.78     56.94 o 
  22   1  -4      468.36      505.38     34.22 o 
  23   1  -4      207.11      241.09     28.89 o 
  24   1  -4      105.82      102.66     28.39 o 
  25   1  -4      510.34      489.61     38.16 o 
   0   2  -4     2948.23     2913.05     36.48 o 
   1   2  -4     2893.27     2851.64     26.89 o 
   2   2  -4      347.32      348.05     11.71 o 
   3   2  -4     1149.48     1141.39     19.06 o 
   4   2  -4     1168.44     1167.20     20.11 o 
   5   2  -4     5072.38     5229.83     43.46 o 
   6   2  -4     1377.09     1390.89     31.97 o 
   7   2  -4      440.61      411.32     21.40 o 
   8   2  -4      914.30      884.32     28.46 o 
   9   2  -4     3851.53     3908.30    101.31 o 
  10   2  -4      783.75      785.67     30.16 o 
  11   2  -4     1394.31     1388.21     38.44 o 
  12   2  -4      212.69      195.90     21.60 o 
  13   2  -4     1288.96     1295.26     38.79 o 
  14   2  -4      536.90      551.83     29.72 o 
  15   2  -4     1968.23     1997.07     49.35 o 
  16   2  -4      120.68      134.27     22.06 o 
  17   2  -4      131.89      143.84     22.75 o 
  18   2  -4      442.58      487.73     31.03 o 
  19   2  -4     1541.90     1630.71     49.53 o 
  20   2  -4      280.74      292.57     29.18 o 
  21   2  -4       18.82       24.68     22.12 o 
  22   2  -4       36.24       43.16     22.08 o 
  23   2  -4      544.52      599.81     37.58 o 
  24   2  -4      199.04      223.32     30.03 o 
   1   3  -4       17.72        8.51     19.76 o 
   2   3  -4     6064.30     6265.98     72.97 o 
   3   3  -4      143.39      152.75     20.63 o 
   4   3  -4     1373.72     1323.13     32.58 o 
   5   3  -4       15.19       26.01     11.07 o 
   6   3  -4     4047.71     4173.68     50.26 o 
   7   3  -4      148.96      151.43     16.23 o 
   8   3  -4     3110.41     3178.02     47.32 o 
   9   3  -4      167.84      183.01     17.54 o 
  10   3  -4      426.22      409.22     29.52 o 
  11   3  -4      305.33      302.45     22.10 o 
  12   3  -4     2736.80     2790.19     53.19 o 
  13   3  -4       57.07       60.04     18.79 o 
  14   3  -4      195.49      213.29     22.08 o 
  15   3  -4      212.76      210.29     23.86 o 
  16   3  -4     2546.90     2561.07    118.43 o 
  17   3  -4      572.73      518.82     37.25 o 
  18   3  -4      574.59      584.34     36.31 o 
  19   3  -4       12.90       20.66     21.57 o 
  20   3  -4      587.34      563.92     34.37 o 
  21   3  -4       17.70       21.32     24.03 o 
  22   3  -4     1148.74     1198.91     55.97 o 
  23   3  -4       79.78       85.26     31.68 o 
  24   3  -4       80.61       79.08     31.76 o 
   0   4  -4     1647.06     1764.98     65.99 o 
   1   4  -4     1726.52     1720.65     46.02 o 
   2   4  -4       69.18       21.97     25.11 o 
   3   4  -4      956.12      917.27     46.30 o 
   4   4  -4     1166.92     1243.68     43.62 o 
   5   4  -4     2582.06     2586.67     48.53 o 
   6   4  -4      477.01      472.07     32.59 o 
   7   4  -4      299.40      268.29     21.22 o 
   8   4  -4      214.87      219.43     23.57 o 
   9   4  -4     2604.94     2594.22     55.55 o 
  10   4  -4      256.52      226.53     34.39 o 
  11   4  -4      396.99      396.07     40.96 o 
  12   4  -4      110.78      123.80     31.49 o 
  13   4  -4     1499.16     1552.03     54.94 o 
  14   4  -4      660.98      612.72     39.16 o 
  15   4  -4     1375.03     1368.84     54.36 o 
  16   4  -4      303.86      271.89     31.27 o 
  17   4  -4      206.27      185.28     30.82 o 
  18   4  -4      424.66      434.87     39.55 o 
  19   4  -4     1762.73     1849.85     66.06 o 
  20   4  -4      279.27      348.75     38.45 o 
  21   4  -4      122.91      139.73     30.71 o 
  22   4  -4      192.83      179.89     33.95 o 
  23   4  -4     1068.70     1050.99     56.50 o 
   1   5  -4     1310.95     1279.52     43.11 o 
   2   5  -4     1441.75     1401.35     51.79 o 
   3   5  -4     1315.64     1304.70     50.40 o 
   4   5  -4      450.62      417.39     35.64 o 
   5   5  -4      651.84      604.84     38.61 o 
   6   5  -4      534.81      559.61     45.80 o 
   7   5  -4     2366.50     2537.41     80.03 o 
   8   5  -4     1154.66     1166.75     59.93 o 
   9   5  -4      308.06      282.28     36.70 o 
  10   5  -4       21.29        2.35     30.96 o 
  11   5  -4     2064.78     1961.52     73.51 o 
  12   5  -4      696.31      744.41     71.79 o 
  13   5  -4      850.71      833.34     53.80 o 
  14   5  -4       57.44       29.64     31.87 o 
  15   5  -4      540.28      484.16     37.59 o 
  16   5  -4      384.00      385.56     35.85 o 
  17   5  -4     1503.92     1571.73     59.64 o 
  18   5  -4      173.81      165.75     31.50 o 
  19   5  -4        8.87        8.06     27.68 o 
  20   5  -4      291.54      302.56     37.78 o 
  21   5  -4     1272.70     1338.30     75.86 o 
   0   6  -4     1980.56     1986.31     76.95 o 
   1   6  -4      551.40      535.12     33.97 o 
   2   6  -4      265.83      213.39     33.04 o 
   3   6  -4       67.58       56.51     27.88 o 
   4   6  -4     2061.36     2048.51     62.38 o 
   5   6  -4      294.67      289.92     33.83 o 
   6   6  -4     2076.85     2139.59     77.85 o 
   7   6  -4       21.88       22.64     34.10 o 
   8   6  -4      644.64      624.34     47.81 o 
   9   6  -4       61.15       75.51     32.97 o 
  10   6  -4     3027.48     2988.22     88.77 o 
  11   6  -4       39.93       54.50     29.97 o 
  12   6  -4      109.15      102.81     32.70 o 
  13   6  -4       98.72      106.29     36.69 o 
  14   6  -4     1861.44     1832.77     75.84 o 
  15   6  -4        0.29       38.09     32.64 o 
  16   6  -4      174.91      195.83     38.56 o 
  17   6  -4        3.18       11.53     32.81 o 
  18   6  -4      582.01      647.95     43.20 o 
  19   6  -4        0.96        9.73     27.45 o 
  20   6  -4      563.68      572.21     44.88 o 
   1   7  -4      451.68      407.64     32.12 o 
   2   7  -4      821.37      879.76     42.00 o 
   3   7  -4     2028.61     1990.73     65.21 o 
   4   7  -4      446.03      406.35     39.01 o 
   5   7  -4      117.11       98.48     32.26 o 
   6   7  -4      386.29      411.89     50.15 o 
   7   7  -4     2463.08     2388.34     87.06 o 
   8   7  -4      512.18      508.54     51.55 o 
   9   7  -4      357.41      328.86     33.83 o 
  10   7  -4      190.84      178.42     30.75 o 
  11   7  -4     1306.65     1308.52     64.12 o 
  12   7  -4      569.90      494.29     46.34 o 
  13   7  -4      826.85      820.40     55.81 o 
  14   7  -4       20.62       21.06     36.19 o 
  15   7  -4      326.03      344.53     44.60 o 
  16   7  -4      171.18      160.73     38.45 o 
  17   7  -4      962.31      987.51     65.03 o 
  18   7  -4       46.10       35.53     37.94 o 
   0   8  -4      578.15      517.45     53.46 o 
   1   8  -4     1102.69     1031.86     46.38 o 
   2   8  -4       34.28        6.32     27.94 o 
   3   8  -4      174.04      146.35     32.21 o 
   4   8  -4      625.15      617.72     45.63 o 
   5   8  -4     1335.98     1444.71     75.07 o 
   6   8  -4      148.79      133.72     43.27 o 
   7   8  -4       63.20       27.81     38.93 o 
   8   8  -4      423.06      428.77     48.18 o 
   9   8  -4      872.88      857.33     60.08 o 
  10   8  -4      391.30      326.68     48.10 o 
  11   8  -4      262.30      263.35     41.81 o 
  12   8  -4       80.82       64.40     58.75 o 
  13   8  -4      303.07      321.43     73.99 o 
  14   8  -4      479.25      469.59     77.52 o 
  15   8  -4      407.92      501.08     81.85 o 
   1   9  -4       42.58       47.99     25.95 o 
   2   9  -4     1503.96     1475.89     53.84 o 
   3   9  -4       31.83       61.05     28.51 o 
   4   9  -4      211.66      207.16     34.50 o 
   5   9  -4        4.29      -22.55     38.18 o 
   6   9  -4      788.53      797.91    104.49 o 
   7   9  -4       30.80       49.45     34.39 o 
   8   9  -4      624.24      666.25     57.99 o 
   9   9  -4        8.73       19.53     34.62 o 
  10   9  -4      230.66      266.01     42.59 o 
   2   0  -3    11873.86    11855.47    117.33 o 
   4   0  -3     2898.69     2823.11     53.55 o 
   6   0  -3     8364.00     8285.42     98.68 o 
   8   0  -3     7015.38     6927.93    149.30 o 
  10   0  -3     1448.10     1447.48     74.43 o 
  12   0  -3     7708.05     7671.74    110.33 o 
  14   0  -3     1853.83     1895.59     87.30 o 
  16   0  -3     5414.13     5220.17    101.70 o 
  18   0  -3     1164.93     1127.47     55.45 o 
  20   0  -3     1897.01     1811.42     70.14 o 
  22   0  -3     3076.66     2865.02     89.65 o 
  24   0  -3      479.25      495.43     65.86 o 
  26   0  -3     1973.49     1852.72     89.07 o 
  28   0  -3      211.28      221.56     47.37 o 
   0   1  -3     1491.73     1443.53     25.85 o 
   1   1  -3     4882.13     4650.50     39.95 o 
   2   1  -3     1162.24     1203.15     19.29 o 
   3   1  -3     1066.00     1065.52     22.01 o 
   4   1  -3      978.89      914.96     25.56 o 
   5   1  -3     9173.26     8890.92     76.99 o 
   6   1  -3     2370.56     2244.40     37.41 o 
   7   1  -3      550.50      556.21     21.84 o 
   8   1  -3     1976.09     1908.03     36.56 o 
   9   1  -3     7413.53     7408.16     70.97 o 
  10   1  -3      646.02      600.14     24.38 o 
  11   1  -3     2607.71     2566.43     45.32 o 
  12   1  -3       85.01       86.96     16.73 o 
  13   1  -3     1482.94     1423.47     36.85 o 
  14   1  -3     1374.17     1350.46     37.68 o 
  15   1  -3     2221.11     2161.97     46.85 o 
  16   1  -3      271.17      250.97     22.48 o 
  17   1  -3      326.44      314.80     27.74 o 
  18   1  -3      247.35      210.49     23.53 o 
  19   1  -3     1930.66     1939.70     62.86 o 
  20   1  -3     1110.80     1041.11     40.37 o 
  21   1  -3      226.52      208.09     25.60 o 
  22   1  -3       56.59       75.22     24.19 o 
  23   1  -3     1525.02     1542.06     50.44 o 
  24   1  -3      656.06      646.70     39.35 o 
  25   1  -3      551.24      468.09     34.56 o 
  26   1  -3       23.86       18.91     26.15 o 
  27   1  -3      413.16      450.29     34.98 o 
   1   2  -3     1383.07     1346.14     20.51 o 
   2   2  -3     2025.99     2049.55     26.62 o 
   3   2  -3     6958.33     6756.54     71.57 o 
   4   2  -3      745.48      733.77     13.63 o 
   5   2  -3       85.68       77.51      7.47 o 
   6   2  -3     1084.70     1064.51     20.82 o 
   7   2  -3     8064.64     8062.43     84.51 o 
   8   2  -3     3010.54     2982.79     35.55 o 
   9   2  -3      912.72      920.96     28.20 o 
  10   2  -3      624.04      611.33     25.06 o 
  11   2  -3     4197.09     4211.92     57.85 o 
  12   2  -3     2665.20     2775.57     48.89 o 
  13   2  -3     3435.58     3296.41     53.89 o 
  14   2  -3       42.18       48.79     17.69 o 
  15   2  -3     1657.95     1608.98     42.29 o 
  16   2  -3      279.12      283.15     24.30 o 
  17   2  -3     2415.28     2426.98     56.86 o 
  18   2  -3      257.62      269.82     24.84 o 
  19   2  -3       41.63       31.80     21.10 o 
  20   2  -3      326.10      297.40     28.26 o 
  21   2  -3     1905.15     1859.40     52.02 o 
  22   2  -3      285.65      292.18     28.92 o 
  23   2  -3      375.53      369.12     31.20 o 
  24   2  -3       10.25        8.22     25.17 o 
  25   2  -3      915.06      876.65     42.06 o 
  26   2  -3      470.60      448.31     36.56 o 
  27   2  -3      483.23      467.30     36.53 o 
   0   3  -3    11351.72    11672.44    191.31 o 
   1   3  -3      363.48      343.41     34.06 o 
   2   3  -3      555.86      540.43     22.67 o 
   3   3  -3      725.42      786.82     25.59 o 
   4   3  -3     7968.69     8022.37     64.05 o 
   5   3  -3      345.69      352.21     20.06 o 
   6   3  -3     3031.51     2851.50     35.43 o 
   7   3  -3      384.67      356.59     12.95 o 
   8   3  -3     1794.74     1798.84     26.76 o 
   9   3  -3      140.33      132.13     13.90 o 
  10   3  -3     7389.10     7491.51    154.76 o 
  11   3  -3      169.83      209.99     19.36 o 
  12   3  -3      657.29      668.26     27.22 o 
  13   3  -3      378.80      378.86     23.26 o 
  14   3  -3     4760.06     4803.88     67.02 o 
  15   3  -3      440.68      424.34     26.30 o 
  16   3  -3      793.50      778.92     32.23 o 
  17   3  -3       57.33       51.29     18.93 o 
  18   3  -3     1599.29     1614.96     45.59 o 
  19   3  -3      523.19      474.82     38.30 o 
  20   3  -3     1835.24     1890.60     61.40 o 
  21   3  -3      237.03      215.26     33.69 o 
  22   3  -3      398.66      391.08     37.43 o 
  23   3  -3        0.34      -20.79     27.77 o 
  24   3  -3     1567.33     1546.92     72.10 o 
  25   3  -3       32.44       30.52     34.84 o 
  26   3  -3       46.73       24.92     31.14 o 
  27   3  -3       88.56       67.32     37.48 o 
   1   4  -3     1615.99     1711.81     48.02 o 
   2   4  -3     1340.77     1329.31     42.95 o 
   3   4  -3     6526.71     6441.39     85.97 o 
   4   4  -3     1236.10     1259.85     41.44 o 
   5   4  -3      507.31      484.87     20.60 o 
   6   4  -3      212.90      208.04     17.83 o 
   7   4  -3     4502.29     4451.07    118.99 o 
   8   4  -3     1528.94     1643.58     70.47 o 
   9   4  -3      372.60      332.18     26.27 o 
  10   4  -3      164.00      178.88     24.11 o 
  11   4  -3     2608.28     2580.99     59.22 o 
  12   4  -3     1883.33     1980.67     53.96 o 
  13   4  -3     1679.42     1686.62     50.35 o 
  14   4  -3      257.56      208.55     28.26 o 
  15   4  -3      749.93      734.54     39.27 o 
  16   4  -3      677.47      704.70     48.16 o 
  17   4  -3     3160.45     3150.92     74.08 o 
  18   4  -3      714.08      711.48     45.88 o 
  19   4  -3       40.39       67.89     25.75 o 
  20   4  -3      215.42      197.51     31.55 o 
  21   4  -3     1543.19     1603.95     59.60 o 
  22   4  -3      489.86      493.75     43.07 o 
  23   4  -3      381.01      364.88     41.83 o 
  24   4  -3        7.80       29.32     31.13 o 
  25   4  -3      642.28      644.19     45.61 o 
  26   4  -3      223.89      234.64     38.30 o 
   0   5  -3     3611.96     3661.89    119.71 o 
   1   5  -3     3769.15     3889.92     71.34 o 
   2   5  -3       39.74       31.01     25.62 o 
   3   5  -3      709.03      641.21     47.59 o 
   4   5  -3     1690.17     1735.50     50.78 o 
   5   5  -3     5806.82     5554.62     76.96 o 
   6   5  -3     1034.70     1019.73     25.12 o 
   7   5  -3      460.34      453.76     29.14 o 
   8   5  -3      465.84      410.36     20.55 o 
   9   5  -3     1862.92     1869.40     63.66 o 
  10   5  -3      702.66      742.16     45.34 o 
  11   5  -3      437.57      420.08     29.22 o 
  12   5  -3       77.29       68.89     21.79 o 
  13   5  -3     1447.72     1365.66     47.54 o 
  14   5  -3     1489.85     1559.08     51.45 o 
  15   5  -3     2252.70     2175.67     61.13 o 
  16   5  -3      419.33      398.36     34.40 o 
  17   5  -3      277.41      293.96     33.44 o 
  18   5  -3      880.49      820.33     44.76 o 
  19   5  -3     1929.84     1973.34     80.15 o 
  20   5  -3      334.43      327.99     35.08 o 
  21   5  -3       75.91       60.86     27.99 o 
  22   5  -3      214.48      198.58     32.40 o 
  23   5  -3      755.62      877.87     50.91 o 
  24   5  -3      450.74      492.96     43.55 o 
  25   5  -3      525.23      557.42     47.31 o 
   1   6  -3      690.78      702.73     37.87 o 
   2   6  -3     6401.55     6310.38     93.72 o 
   3   6  -3      598.78      578.60     52.20 o 
   4   6  -3      788.95      800.57     40.20 o 
   5   6  -3      123.14      121.44     20.03 o 
   6   6  -3     1773.56     1736.88     59.70 o 
   7   6  -3      325.76      248.02     30.95 o 
   8   6  -3     2066.07     2148.30    104.35 o 
   9   6  -3      314.99      307.95     34.17 o 
  10   6  -3      379.10      355.53     37.28 o 
  11   6  -3      111.88      116.23     28.91 o 
  12   6  -3     2516.34     2581.45     96.59 o 
  13   6  -3       26.33       43.53     29.10 o 
  14   6  -3      296.58      274.68     29.89 o 
  15   6  -3       11.28       31.22     23.51 o 
  16   6  -3     2483.58     2429.22     69.15 o 
  17   6  -3       98.08       88.00     29.55 o 
  18   6  -3      906.30      932.88     54.18 o 
  19   6  -3       86.01       59.21     28.56 o 
  20   6  -3      745.23      797.86     80.28 o 
  21   6  -3       25.27       20.62     30.71 o 
  22   6  -3      971.05     1031.06     70.12 o 
  23   6  -3       21.27       16.71     38.47 o 
   0   7  -3     1944.44     1854.91     92.17 o 
   1   7  -3     2461.89     2348.60     63.10 o 
   2   7  -3       32.11        5.37     24.81 o 
   3   7  -3      742.67      659.97     40.58 o 
   4   7  -3      888.08      866.88     42.83 o 
   5   7  -3     2287.26     2263.26     91.30 o 
   6   7  -3      207.96      198.70     25.13 o 
   7   7  -3      257.31      217.45     30.43 o 
   8   7  -3      767.28      879.03     49.06 o 
   9   7  -3     3066.15     3036.60     82.44 o 
  10   7  -3      888.30      869.61     54.44 o 
  11   7  -3      570.98      545.14     42.66 o 
  12   7  -3      172.42      202.15     35.49 o 
  13   7  -3     1807.89     1822.19     71.17 o 
  14   7  -3      415.86      459.62     42.40 o 
  15   7  -3     1649.99     1692.21     70.90 o 
  16   7  -3      160.40      169.54     38.80 o 
  17   7  -3       86.72      112.90     35.82 o 
  18   7  -3      300.55      280.56     45.64 o 
  19   7  -3     1524.32     1412.39     73.16 o 
  20   7  -3      362.79      377.99     53.99 o 
  21   7  -3      105.73      125.33     42.91 o 
   1   8  -3     1355.19     1222.71     50.79 o 
   2   8  -3     1275.70     1239.09     50.86 o 
   3   8  -3      921.48      951.07     47.09 o 
   4   8  -3      724.20      678.94     59.45 o 
   5   8  -3      311.95      257.50     38.48 o 
   6   8  -3      598.18      579.57     50.75 o 
   7   8  -3     1371.01     1355.78     70.47 o 
   8   8  -3      456.14      461.90     58.56 o 
   9   8  -3      167.38      189.89     61.81 o 
  10   8  -3      348.58      315.85     59.95 o 
  11   8  -3      791.98      820.24     88.04 o 
  12   8  -3      684.08      655.08     48.34 o 
  13   8  -3      789.51      821.39     56.16 o 
  14   8  -3       20.00       33.97     27.92 o 
  15   8  -3      119.31      136.81     35.54 o 
  16   8  -3      616.30      578.22     50.22 o 
  17   8  -3      998.65     1039.36     93.28 o 
  18   8  -3      168.27      174.01     36.95 o 
  19   8  -3        9.55       23.73     33.61 o 
   0   9  -3     1992.81     2052.81     79.85 o 
   1   9  -3        7.61       14.97     25.10 o 
   2   9  -3      200.17      164.99     28.90 o 
   3   9  -3       20.99       18.60     29.29 o 
   4   9  -3     1322.08     1336.46     60.06 o 
   5   9  -3       41.64       46.22     35.45 o 
   6   9  -3      957.01      920.60    127.25 o 
   7   9  -3       47.23       66.76     38.59 o 
   8   9  -3      651.09      771.08     72.08 o 
   9   9  -3       78.65       96.72     38.65 o 
  10   9  -3     1728.05     1755.79    115.48 o 
  11   9  -3       72.74       42.28     50.49 o 
  12   9  -3      104.23      123.15     59.61 o 
  13   9  -3       12.23      -22.21     62.44 o 
  14   9  -3     1298.63     1266.47    108.35 o 
  15   9  -3        6.35        6.25     64.94 o 
  16   9  -3      121.44      108.42     61.48 o 
   1  10  -3      464.50      469.49     35.15 o 
   2  10  -3      294.98      310.00     33.65 o 
   3  10  -3     1411.21     1276.50     55.08 o 
   4  10  -3      240.48      210.84     42.88 o 
   5  10  -3       47.04       40.22     36.31 o 
   6  10  -3      150.68      102.02     38.45 o 
   7  10  -3     1613.70     1617.56    106.33 o 
   8  10  -3      411.11      449.64     49.69 o 
   9  10  -3      183.26      215.14     41.23 o 
  10  10  -3      191.31      202.00     46.49 o 
  11  10  -3      969.01     1029.84     69.36 o 
   0   0  -2    22093.92    22121.52    243.11 o 
   2   0  -2     6407.40     6581.25     54.30 o 
   4   0  -2    12997.12    12717.29    142.00 o 
   6   0  -2    15691.44    16049.82    271.31 o 
   8   0  -2     8548.86     8346.17     91.96 o 
  10   0  -2    28932.90    29562.13    315.16 o 
  12   0  -2     2670.37     2662.99     61.24 o 
  14   0  -2     8678.76     8112.85    191.53 o 
  16   0  -2      102.85      111.45     27.28 o 
  18   0  -2     2314.41     2269.82     69.31 o 
  20   0  -2     2383.15     2066.91     91.06 o 
  22   0  -2      544.65      561.95     46.30 o 
  24   0  -2     2725.57     2787.08    158.06 o 
  26   0  -2      252.19      199.76     39.92 o 
  28   0  -2     2156.30     2227.78    149.47 o 
   1   1  -2     3183.87     3143.50     28.60 o 
   2   1  -2     7322.79     7172.91     72.99 o 
   3   1  -2     8936.95     8880.80     60.73 o 
   4   1  -2     3220.12     3216.08     38.92 o 
   5   1  -2     1214.66     1212.62     18.95 o 
   6   1  -2      589.75      587.29     16.55 o 
   7   1  -2    14424.93    14448.80     95.60 o 
   8   1  -2     1183.79     1103.03     21.33 o 
   9   1  -2      489.92      429.64     19.49 o 
  10   1  -2      248.04      244.29     17.67 o 
  11   1  -2     8884.40     8478.07     86.67 o 
  12   1  -2     1165.72     1140.96     31.30 o 
  13   1  -2     4163.74     4000.06     54.43 o 
  14   1  -2       11.62        9.98     16.84 o 
  15   1  -2     1577.09     1532.90     38.60 o 
  16   1  -2      602.96      564.40     27.72 o 
  17   1  -2     3208.05     3134.88     68.54 o 
  18   1  -2      738.52      744.51     31.77 o 
  19   1  -2       97.31      119.23     22.19 o 
  20   1  -2      485.05      495.67     30.43 o 
  21   1  -2     2205.43     2187.77     71.47 o 
  22   1  -2      654.30      634.06     35.02 o 
  23   1  -2      672.87      601.31     34.37 o 
  24   1  -2      485.92      463.52     33.29 o 
  25   1  -2      972.79     1005.88     42.99 o 
  26   1  -2      569.97      656.66     38.41 o 
  27   1  -2     1063.11     1120.43     48.83 o 
  28   1  -2       28.77       53.78     28.97 o 
  29   1  -2       79.33       55.75     26.26 o 
   0   2  -2     8117.02     8475.93     76.27 o 
   1   2  -2     8105.78     8156.33     56.85 o 
   2   2  -2      416.73      409.18     11.61 o 
   3   2  -2      655.09      622.82     14.20 o 
   4   2  -2     2091.85     2107.29     28.60 o 
   5   2  -2    11679.08    11880.12     87.74 o 
   6   2  -2      575.67      565.67     14.41 o 
   7   2  -2      197.14      211.03     11.33 o 
   8   2  -2     3654.00     3824.70     41.26 o 
   9   2  -2     6751.34     6461.93     60.19 o 
  10   2  -2     1517.91     1432.85     52.07 o 
  11   2  -2     1777.08     1695.75     35.36 o 
  12   2  -2      699.11      747.71     26.97 o 
  13   2  -2     4540.96     4505.55     58.22 o 
  14   2  -2     1760.23     1694.19     39.10 o 
  15   2  -2     4526.65     4442.01     68.16 o 
  16   2  -2      383.71      389.29     25.51 o 
  17   2  -2      464.35      461.12     27.42 o 
  18   2  -2     1798.90     1786.41     45.24 o 
  19   2  -2     3914.13     3888.13     75.35 o 
  20   2  -2      628.97      680.43     33.10 o 
  21   2  -2      308.63      281.02     26.90 o 
  22   2  -2      367.53      362.02     30.10 o 
  23   2  -2     2512.72     2486.89     58.85 o 
  24   2  -2      442.11      447.29     32.39 o 
  25   2  -2      960.96      944.69     51.40 o 
  26   2  -2       40.12       49.41     28.59 o 
  27   2  -2      535.63      574.63     44.98 o 
  28   2  -2      333.66      348.33     41.72 o 
  29   2  -2      817.99      801.18     53.73 o 
   1   3  -2     1835.57     1856.30     49.90 o 
   2   3  -2    10952.16    10801.71     78.13 o 
   3   3  -2     1082.19     1131.28     22.32 o 
   4   3  -2     5015.51     5298.56     90.70 o 
   5   3  -2      261.66      266.36     11.60 o 
   6   3  -2     9770.27     9853.74     82.20 o 
   7   3  -2      133.16      159.14     19.13 o 
   8   3  -2     5955.25     5869.62    106.51 o 
   9   3  -2      875.58      880.06     31.97 o 
  10   3  -2     1478.53     1439.41     48.34 o 
  11   3  -2      672.15      628.73     29.64 o 
  12   3  -2     7901.13     7792.81    137.48 o 
  13   3  -2       63.38       63.96     21.58 o 
  14   3  -2      495.82      455.35     30.83 o 
  15   3  -2      272.04      286.94     28.52 o 
  16   3  -2     6473.38     6489.76     92.03 o 
  17   3  -2       33.51       52.29     25.67 o 
  18   3  -2     1912.93     1917.20     66.73 o 
  19   3  -2      254.03      244.21     29.90 o 
  20   3  -2      977.57      937.19     45.36 o 
  21   3  -2      127.60      162.25     31.70 o 
  22   3  -2     3104.29     2984.30     75.27 o 
  23   3  -2      298.45      293.86     37.41 o 
  24   3  -2      168.83      138.54     31.72 o 
  25   3  -2      115.08      115.50     35.36 o 
  26   3  -2     2240.85     2126.15     79.53 o 
  27   3  -2       67.92       74.56     33.10 o 
  28   3  -2      162.99      172.68     39.63 o 
   0   4  -2     4734.17     4990.56    114.59 o 
   1   4  -2     9178.72     9174.09    128.92 o 
   2   4  -2      679.82      681.58     24.13 o 
   3   4  -2     2690.23     2576.30     46.83 o 
   4   4  -2     2229.20     2156.48     24.97 o 
   5   4  -2     7776.89     7568.95    115.36 o 
   6   4  -2     2125.87     2165.21     37.14 o 
   7   4  -2     1746.89     1741.19     29.78 o 
   8   4  -2     1145.84     1114.09     27.71 o 
   9   4  -2     4344.83     4429.70     77.06 o 
  10   4  -2     1186.75     1103.81     36.41 o 
  11   4  -2     2300.69     2399.80     51.20 o 
  12   4  -2      184.88      216.22     23.09 o 
  13   4  -2     2201.51     2158.83     51.41 o 
  14   4  -2     3850.28     3906.20     68.87 o 
  15   4  -2     3676.16     3484.24     68.27 o 
  16   4  -2      134.66      134.25     25.76 o 
  17   4  -2       89.96       95.55     26.20 o 
  18   4  -2      520.76      498.94     35.02 o 
  19   4  -2     2483.39     2479.17     64.56 o 
  20   4  -2      311.61      336.70     33.26 o 
  21   4  -2      167.99      148.09     29.12 o 
  22   4  -2       13.00       28.69     26.26 o 
  23   4  -2     1551.77     1580.50    127.18 o 
  24   4  -2      496.01      491.62     42.59 o 
  25   4  -2      412.63      442.19     40.60 o 
  26   4  -2        3.97       20.37     29.27 o 
  27   4  -2      299.19      315.56     39.44 o 
  28   4  -2      147.16      145.52     37.52 o 
   1   5  -2     5395.66     5354.37    101.43 o 
   2   5  -2     3470.62     3536.41     48.39 o 
   3   5  -2     7834.25     7823.25     81.22 o 
   4   5  -2      727.35      702.50     29.10 o 
   5   5  -2        7.16        7.08     16.45 o 
   6   5  -2      866.53      866.28     81.90 o 
   7   5  -2     4537.96     4514.20    129.33 o 
   8   5  -2     1927.40     1895.62     56.74 o 
   9   5  -2     1661.64     1670.73     42.22 o 
  10   5  -2      587.70      590.36     29.19 o 
  11   5  -2     3227.31     3316.47     74.08 o 
  12   5  -2     2826.97     2733.83    116.97 o 
  13   5  -2     1061.45     1102.78     42.11 o 
  14   5  -2       69.67       65.09     21.90 o 
  15   5  -2     1329.43     1268.34     44.32 o 
  16   5  -2     1684.86     1732.66     51.53 o 
  17   5  -2     1561.66     1558.94     51.83 o 
  18   5  -2      775.46      751.12     40.29 o 
  19   5  -2       19.38       15.13     26.12 o 
  20   5  -2      615.48      625.67     44.34 o 
  21   5  -2     1568.50     1604.63     57.29 o 
  22   5  -2      312.42      350.44     35.67 o 
  23   5  -2      199.56      205.09     35.05 o 
  24   5  -2       19.24        6.20     30.22 o 
  25   5  -2      713.28      747.40     59.15 o 
  26   5  -2      321.41      369.32     43.08 o 
   1   6  -2     1033.01     1051.70     47.66 o 
   2   6  -2      744.67      713.58     34.16 o 
   3   6  -2      130.41      119.94     16.15 o 
   4   6  -2     5355.63     5418.99     89.11 o 
   5   6  -2      272.35      299.83     23.98 o 
   6   6  -2     2089.25     2077.44     57.00 o 
   7   6  -2      816.64      776.79     38.31 o 
   8   6  -2     1153.67     1158.95     45.78 o 
   9   6  -2       61.12       58.20     24.90 o 
  10   6  -2     2448.84     2492.16     68.09 o 
  11   6  -2      335.05      351.69     26.17 o 
  12   6  -2      212.49      199.84     23.89 o 
  13   6  -2      244.43      283.76     26.27 o 
  14   6  -2     3564.10     3684.42    110.10 o 
  15   6  -2      248.22      228.94     27.62 o 
  16   6  -2      874.46      925.96     41.73 o 
  17   6  -2       32.87       39.58     22.65 o 
  18   6  -2     2252.85     2340.67     63.35 o 
  19   6  -2       12.32       45.69     27.55 o 
  20   6  -2     1389.54     1497.72     55.78 o 
  21   6  -2       53.17       52.51     28.35 o 
  22   6  -2      491.86      473.19     52.47 o 
  23   6  -2       48.94       67.93     40.22 o 
  24   6  -2     1221.55     1393.27     76.83 o 
  25   6  -2       55.71       34.64     40.01 o 
   1   7  -2     2372.36     2421.48     67.38 o 
   2   7  -2      895.51      887.42     39.14 o 
   3   7  -2     5285.29     5160.99     80.05 o 
   4   7  -2      124.43      118.32     17.46 o 
   5   7  -2      307.49      264.58     26.35 o 
   6   7  -2     1244.97     1325.37     48.69 o 
   7   7  -2     3244.14     3188.28     72.64 o 
   8   7  -2      823.61      807.01     41.42 o 
   9   7  -2       71.41       79.53     24.14 o 
  10   7  -2      474.20      444.72     38.24 o 
  11   7  -2     1732.07     1793.86     62.71 o 
  12   7  -2     1158.94     1115.00     87.18 o 
  13   7  -2     1968.84     1915.98    102.79 o 
  14   7  -2      100.77       65.24     29.96 o 
  15   7  -2      643.06      625.26     48.26 o 
  16   7  -2     1060.49     1138.92     59.70 o 
  17   7  -2     3857.41     3721.42     99.10 o 
  18   7  -2      403.95      422.97     48.32 o 
  19   7  -2       21.86        9.75     37.62 o 
  20   7  -2      210.34      257.11     46.81 o 
  21   7  -2     1628.81     1594.89     76.76 o 
  22   7  -2      476.51      542.05     55.94 o 
  23   7  -2      321.83      369.55     55.50 o 
   0   8  -2     3642.89     3412.69    112.66 o 
   1   8  -2      793.93      775.30     37.99 o 
   2   8  -2      231.74      216.57     27.28 o 
   3   8  -2      261.22      245.70     28.18 o 
   4   8  -2     1224.83     1218.03     45.01 o 
   5   8  -2     1636.76     1634.15     63.58 o 
   6   8  -2     1557.52     1488.69     97.31 o 
   7   8  -2      109.99      120.19     50.77 o 
   8   8  -2      124.86      158.05     48.49 o 
   9   8  -2     2325.48     2291.55     67.03 o 
  10   8  -2      947.16      925.67     46.75 o 
  11   8  -2      733.06      743.46     45.84 o 
  12   8  -2       50.01       40.53     27.96 o 
  13   8  -2      647.01      628.40     47.14 o 
  14   8  -2      795.37      747.25     49.20 o 
  15   8  -2     1428.07     1351.72     64.17 o 
  16   8  -2      147.26      115.58     37.65 o 
  17   8  -2      122.18      120.73     37.41 o 
  18   8  -2      356.07      315.14     43.40 o 
  19   8  -2     1046.02     1048.77     77.49 o 
  20   8  -2      376.94      388.78     48.50 o 
  21   8  -2       68.41       80.78     38.40 o 
   1   9  -2       83.73       93.63     24.63 o 
   2   9  -2     2935.24     2950.25     67.87 o 
   3   9  -2        8.61       16.72     24.73 o 
   4   9  -2      735.19      746.24     50.41 o 
   5   9  -2      180.32      132.92     33.60 o 
   6   9  -2     1073.40     1020.81     56.87 o 
   7   9  -2        0.77       34.15     29.01 o 
   8   9  -2     2513.91     2601.90    126.33 o 
   9   9  -2        6.83       23.12     51.08 o 
  10   9  -2      197.45      168.69     50.91 o 
  11   9  -2       74.02      129.21     59.38 o 
  12   9  -2     2002.23     1937.20    115.56 o 
  13   9  -2       28.10        9.58     45.15 o 
  14   9  -2       69.02       15.69     53.55 o 
  15   9  -2       35.16       44.88     56.97 o 
  16   9  -2      952.39      884.45     90.33 o 
  17   9  -2       30.85       49.17     50.90 o 
  18   9  -2      370.61      331.72     63.55 o 
  19   9  -2       43.81        7.48     52.50 o 
   0  10  -2     1508.00     1499.19     67.60 o 
   1  10  -2     1277.82     1174.45     43.34 o 
   2  10  -2      109.07      103.40     26.20 o 
   3  10  -2      389.19      346.07     33.25 o 
   4  10  -2      516.87      405.38     47.54 o 
   5  10  -2     1507.60     1402.69     66.54 o 
   6  10  -2      499.99      443.14     46.19 o 
   7  10  -2       24.81       56.70     33.06 o 
   8  10  -2      113.33      129.64     36.51 o 
   9  10  -2     1890.11     1966.62     78.23 o 
  10  10  -2      315.81      399.32     74.18 o 
  11  10  -2      417.49      327.45     72.63 o 
  12  10  -2       71.90       72.38     57.88 o 
  13  10  -2      658.18      666.30     79.77 o 
  14  10  -2       32.30       34.94     56.10 o 
  15  10  -2      700.18      595.72     86.98 o 
   1  11  -2      407.41      367.22     51.84 o 
   2  11  -2      344.01      365.67     50.54 o 
   3  11  -2      587.18      578.10     77.48 o 
   4  11  -2      152.83       95.70     57.20 o 
   5  11  -2       46.71        0.78     62.07 o 
   6  11  -2      405.47      403.13     78.06 o 
   7  11  -2      991.82      960.47     98.23 o 
   8  11  -2      311.15      462.68     78.19 o 
   9  11  -2       91.27       90.67     55.92 o 
  10  11  -2      131.12      104.63     55.33 o 
   2   0  -1    49438.63    50793.50    242.86 o 
   4   0  -1    48586.32    49457.34    251.78 o 
   6   0  -1    34238.85    35873.52    417.67 o 
   8   0  -1    32592.28    32592.38    201.95 o 
  10   0  -1      907.10      951.98     28.55 o 
  12   0  -1    11591.39    11109.13    197.73 o 
  14   0  -1     1206.04     1314.63     58.10 o 
  16   0  -1     7040.77     7117.31    107.16 o 
  18   0  -1     1078.26     1071.93     42.06 o 
  20   0  -1     2402.59     2356.11     90.32 o 
  22   0  -1     2098.10     2115.07     60.44 o 
  24   0  -1       33.90       39.54     25.62 o 
  26   0  -1     3348.57     3239.14     81.30 o 
  28   0  -1       40.63       32.51     29.44 o 
  30   0  -1     1575.34     1564.05     65.40 o 
   0   1  -1      938.39      946.16     19.50 o 
   1   1  -1    13576.95    13955.54    111.11 o 
   2   1  -1     3422.87     3560.63     23.89 o 
   3   1  -1     7782.13     7985.65     41.06 o 
   4   1  -1     5261.98     5210.98     39.22 o 
   5   1  -1     8379.58     8201.95     68.99 o 
   6   1  -1     5035.67     4833.38     34.38 o 
   7   1  -1      149.85      152.70     10.76 o 
   8   1  -1      235.00      251.71     10.83 o 
   9   1  -1    18100.15    18218.12    252.28 o 
  10   1  -1     1142.76     1065.77     21.25 o 
  11   1  -1     3508.90     3376.69     46.21 o 
  12   1  -1     1163.33     1166.87     24.57 o 
  13   1  -1     5038.36     5060.28     84.39 o 
  14   1  -1      700.43      681.56     21.85 o 
  15   1  -1     4095.76     3799.95     60.88 o 
  16   1  -1      193.80      187.15     16.46 o 
  17   1  -1     1066.20     1040.79     28.04 o 
  18   1  -1     1031.88     1047.98     37.43 o 
  19   1  -1     6949.03     6868.97     78.26 o 
  20   1  -1       60.80       86.37     17.33 o 
  21   1  -1      606.21      553.54     28.16 o 
  22   1  -1      234.30      249.42     20.86 o 
  23   1  -1     1413.11     1419.20     37.59 o 
  24   1  -1      494.40      510.16     26.73 o 
  25   1  -1      678.92      738.79     31.57 o 
  26   1  -1       89.91      120.62     22.67 o 
  27   1  -1      393.61      443.67     32.66 o 
  28   1  -1      701.91      748.06     37.13 o 
  29   1  -1      964.88     1073.55     55.72 o 
  30   1  -1       23.87       33.32     25.13 o 
   1   2  -1    13110.45    13436.12    266.25 o 
   2   2  -1     4175.56     4108.75     70.19 o 
   3   2  -1     5119.39     4881.15     78.67 o 
   4   2  -1     3065.88     3159.88     37.96 o 
   5   2  -1     2951.57     2926.39     31.57 o 
   6   2  -1     2977.14     2962.25     48.73 o 
   7   2  -1    12560.46    12259.58     63.70 o 
   8   2  -1     3011.18     2982.72     32.97 o 
   9   2  -1     1890.06     1959.20     25.37 o 
  10   2  -1     1785.94     1842.45     29.59 o 
  11   2  -1    10742.14    10819.74     93.66 o 
  12   2  -1     2664.64     2576.21     33.65 o 
  13   2  -1     3541.08     3408.36     51.20 o 
  14   2  -1      121.75      162.12     14.76 o 
  15   2  -1     2039.53     1964.54     33.89 o 
  16   2  -1     3198.95     3119.44     43.02 o 
  17   2  -1     7443.05     7333.73    106.17 o 
  18   2  -1     1514.65     1562.93     38.05 o 
  19   2  -1       78.74       90.64     18.94 o 
  20   2  -1      550.41      563.84     28.16 o 
  21   2  -1     4396.36     4445.24    110.46 o 
  22   2  -1     1593.35     1583.06     82.34 o 
  23   2  -1      950.86      967.51     36.71 o 
  24   2  -1       34.82       47.13     20.73 o 
  25   2  -1      912.11      917.95     46.51 o 
  26   2  -1      234.35      255.38     26.93 o 
  27   2  -1     1321.26     1394.22     45.62 o 
  28   2  -1       47.92       74.49     23.81 o 
  29   2  -1      110.64      113.21     28.58 o 
  30   2  -1      141.90      176.36     31.51 o 
   0   3  -1    14405.47    14292.22    142.94 o 
   1   3  -1     3047.18     3285.80     43.54 o 
   2   3  -1      828.30      886.79     22.23 o 
   3   3  -1     1405.57     1412.51     28.00 o 
   4   3  -1    12874.60    12820.02     76.98 o 
   5   3  -1     1970.37     2039.34     35.60 o 
   6   3  -1     7283.75     7329.08    144.64 o 
   7   3  -1      312.96      305.77     13.32 o 
   8   3  -1     5458.88     5500.41     53.49 o 
   9   3  -1      124.19      152.37     16.43 o 
  10   3  -1    12106.45    12291.14     85.91 o 
  11   3  -1      256.04      269.86     15.05 o 
  12   3  -1      268.33      281.71     16.23 o 
  13   3  -1      925.09      951.06     25.54 o 
  14   3  -1    10609.45    10662.78     77.91 o 
  15   3  -1      224.31      255.39     18.92 o 
  16   3  -1     1889.91     1928.68     44.37 o 
  17   3  -1      151.38      146.66     18.95 o 
  18   3  -1     4194.60     4351.92     65.53 o 
  19   3  -1      115.58      128.34     20.59 o 
  20   3  -1     4938.26     4782.87    107.02 o 
  21   3  -1       41.13       57.17     18.99 o 
  22   3  -1      688.81      743.93     46.74 o 
  23   3  -1       55.39       81.97     21.14 o 
  24   3  -1     3441.35     3424.75     84.81 o 
  25   3  -1      247.02      295.08     33.51 o 
  26   3  -1       42.46       62.83     25.62 o 
  27   3  -1      176.64      219.83     33.06 o 
  28   3  -1     1169.71     1232.94     50.69 o 
  29   3  -1       45.21       45.86     29.69 o 
   1   4  -1     6835.00     6935.80    104.45 o 
   2   4  -1     6884.62     7059.09     59.29 o 
   3   4  -1    15897.53    16008.33     91.91 o 
   4   4  -1       11.67        8.45     13.29 o 
   5   4  -1      241.19      248.12     20.19 o 
   6   4  -1     3450.55     3470.58     44.78 o 
   7   4  -1    14178.98    14729.24     95.22 o 
   8   4  -1     1884.21     1897.41     33.38 o 
   9   4  -1     3136.87     3189.69     73.36 o 
  10   4  -1     1106.87     1127.53     29.19 o 
  11   4  -1     1533.65     1504.30     45.79 o 
  12   4  -1     1944.59     1924.91     39.64 o 
  13   4  -1     4144.47     4371.84     53.35 o 
  14   4  -1       79.57       80.81     13.26 o 
  15   4  -1      577.55      542.18     21.30 o 
  16   4  -1     1244.46     1238.49     30.72 o 
  17   4  -1     2429.29     2531.18     43.03 o 
  18   4  -1      421.03      407.60     22.98 o 
  19   4  -1      128.97      132.68     18.24 o 
  20   4  -1      392.57      437.43     24.84 o 
  21   4  -1     1953.55     1969.94     56.54 o 
  22   4  -1      626.82      665.65     36.80 o 
  23   4  -1      429.48      414.19     33.07 o 
  24   4  -1      142.79      164.78     29.51 o 
  25   4  -1     1283.19     1337.77     49.93 o 
  26   4  -1      228.85      270.17     34.32 o 
  27   4  -1      906.68      893.51     45.28 o 
  28   4  -1       87.80      111.65     30.63 o 
  29   4  -1      284.42      278.93     35.06 o 
   0   5  -1      967.88      888.82     47.65 o 
   1   5  -1     6947.10     6682.38     89.02 o 
   2   5  -1      161.52      169.32     14.37 o 
   3   5  -1     1031.34      957.87     41.65 o 
   4   5  -1     4757.08     4844.27     55.18 o 
   5   5  -1    13975.89    14261.74     99.56 o 
   6   5  -1     2105.99     2202.00     30.75 o 
   7   5  -1      812.30      778.31     18.23 o 
   8   5  -1     1568.00     1599.50     60.48 o 
   9   5  -1     5012.33     5097.15     61.74 o 
  10   5  -1     2842.87     2922.24     44.45 o 
  11   5  -1     1585.07     1579.24     35.12 o 
  12   5  -1      190.87      163.97     18.01 o 
  13   5  -1     1150.89     1119.24     35.85 o 
  14   5  -1     2501.17     2551.74     59.08 o 
  15   5  -1     1999.81     2113.26     60.70 o 
  16   5  -1       70.62       95.96     20.74 o 
  17   5  -1      365.35      377.66     26.35 o 
  18   5  -1     1042.31     1090.21     38.70 o 
  19   5  -1     1210.03     1285.13     42.60 o 
  20   5  -1      617.14      655.44     34.90 o 
  21   5  -1       72.55       62.88     25.07 o 
  22   5  -1      157.03      175.44     28.61 o 
  23   5  -1     1532.66     1535.04     50.61 o 
  24   5  -1      917.14      950.61     44.39 o 
  25   5  -1      305.87      330.49     32.29 o 
  26   5  -1       71.24       64.87     26.96 o 
  27   5  -1      601.98      642.37     43.07 o 
  28   5  -1      380.32      403.24     36.63 o 
   1   6  -1      251.07      238.69     23.20 o 
   2   6  -1     4317.25     4283.59     60.70 o 
   3   6  -1      918.23      962.93     26.56 o 
   4   6  -1     1918.91     1820.74     91.53 o 
   5   6  -1      537.72      519.01     28.24 o 
   6   6  -1     5655.31     5625.77    111.68 o 
   7   6  -1       45.52       69.29     10.83 o 
   8   6  -1     4351.21     4381.09     50.01 o 
   9   6  -1       64.21       55.77     10.46 o 
  10   6  -1     1359.34     1410.49     50.97 o 
  11   6  -1     1005.21     1099.12     44.76 o 
  12   6  -1     5894.51     6088.68     90.22 o 
  13   6  -1      231.39      259.81     20.68 o 
  14   6  -1       66.36       58.34     18.90 o 
  15   6  -1      263.99      316.76     24.92 o 
  16   6  -1     3463.66     3645.50     60.85 o 
  17   6  -1       33.11       41.39     20.93 o 
  18   6  -1      842.23      863.52     36.95 o 
  19   6  -1        3.88        5.91     22.03 o 
  20   6  -1      967.01     1031.19     50.15 o 
  21   6  -1       45.10       52.25     28.23 o 
  22   6  -1     1851.79     1887.12     65.75 o 
  23   6  -1       30.59       34.90     30.49 o 
  24   6  -1        2.64       -0.46     30.78 o 
  25   6  -1       16.31       13.41     31.02 o 
  26   6  -1     1274.25     1333.39     68.16 o 
   0   7  -1      422.93      467.84     43.17 o 
   1   7  -1     2536.57     2503.48     56.83 o 
   2   7  -1      217.01      216.85     13.21 o 
   3   7  -1     2652.70     2652.60     48.46 o 
   4   7  -1      315.57      350.17     22.79 o 
   5   7  -1     4943.74     4953.03     72.74 o 
   6   7  -1      287.65      281.83     24.89 o 
   7   7  -1      238.57      248.31     27.26 o 
   8   7  -1      802.07      754.50     38.90 o 
   9   7  -1     5549.80     5665.83     92.86 o 
  10   7  -1     1560.23     1600.67     55.08 o 
  11   7  -1     1324.08     1293.96     52.39 o 
  12   7  -1      229.16      197.53     32.19 o 
  13   7  -1     2973.59     3044.89     89.67 o 
  14   7  -1     1959.28     2030.03     68.72 o 
  15   7  -1     2674.79     2679.13     87.20 o 
  16   7  -1      168.64      225.34     36.73 o 
  17   7  -1      189.05      222.98     30.14 o 
  18   7  -1      815.58      895.68     46.95 o 
  19   7  -1     3049.57     3138.33     78.52 o 
  20   7  -1      966.87     1046.66     51.07 o 
  21   7  -1      284.31      305.58     35.46 o 
  22   7  -1        7.89        1.34     28.69 o 
  23   7  -1     1225.84     1293.83     59.54 o 
  24   7  -1      527.41      532.09     45.76 o 
  25   7  -1      635.58      569.70     57.38 o 
   1   8  -1      706.28      675.41     31.26 o 
   2   8  -1     3075.23     2959.62     94.31 o 
   3   8  -1     1475.70     1557.00     49.91 o 
   4   8  -1     1024.91     1016.82     87.92 o 
   5   8  -1       72.61       56.79     41.83 o 
   6   8  -1      945.21      918.55     73.69 o 
   7   8  -1     1741.48     1818.23    122.15 o 
   8   8  -1     2056.54     1989.96     55.82 o 
   9   8  -1      319.98      309.25     37.87 o 
  10   8  -1       75.37       73.82     26.92 o 
  11   8  -1     2446.68     2368.79     67.90 o 
  12   8  -1      698.23      722.75     44.74 o 
  13   8  -1      818.92      746.97     46.41 o 
  14   8  -1      365.05      367.42     40.51 o 
  15   8  -1      441.63      383.52     40.13 o 
  16   8  -1      448.62      430.20     42.96 o 
  17   8  -1     1332.62     1328.95     75.67 o 
  18   8  -1      175.68      186.36     38.41 o 
  19   8  -1       88.30      103.22     58.43 o 
  20   8  -1      403.66      374.06     48.02 o 
  21   8  -1      991.90     1059.74     66.08 o 
  22   8  -1      337.34      366.62     50.01 o 
  23   8  -1      254.28      288.02     49.36 o 
   0   9  -1     5857.89     5857.99    103.50 o 
   1   9  -1      102.15       83.43     22.55 o 
   2   9  -1      749.33      724.09     40.48 o 
   3   9  -1       87.86       66.23     29.80 o 
   4   9  -1     2900.24     2982.38    101.86 o 
   5   9  -1       11.71       39.36     27.88 o 
   6   9  -1     2100.87     2018.78    106.92 o 
   7   9  -1       62.84       94.23     49.76 o 
   8   9  -1      611.24      645.76     71.15 o 
   9   9  -1       79.64       67.64     45.02 o 
  10   9  -1     1849.48     1738.69    103.22 o 
  11   9  -1        0.15       16.56     41.50 o 
  12   9  -1      119.26      107.46     48.94 o 
  13   9  -1       60.16       45.75     44.79 o 
  14   9  -1     1013.21     1089.71     90.12 o 
  15   9  -1       57.41       67.68     44.47 o 
  16   9  -1      160.68      177.48     56.65 o 
  17   9  -1       37.69      -17.47     55.46 o 
  18   9  -1      857.39      782.86     84.71 o 
  19   9  -1       83.02       86.20     50.45 o 
  20   9  -1      500.63      546.34     73.46 o 
   1  10  -1      741.40      696.44     54.34 o 
   2  10  -1     1400.90     1293.24     95.73 o 
   3  10  -1     1615.95     1516.61    100.04 o 
   4  10  -1      754.29      606.58     74.76 o 
   5  10  -1      125.60       76.13     53.32 o 
   6  10  -1      267.95      207.52     54.70 o 
   7  10  -1     2031.94     1953.41    109.95 o 
   8  10  -1      325.03      439.06     63.96 o 
   9  10  -1       86.05       83.70     50.72 o 
  10  10  -1       49.96       24.22     42.83 o 
  11  10  -1     1053.56     1095.70     90.53 o 
  12  10  -1      128.85      208.63     60.94 o 
  13  10  -1      971.39      894.56     83.72 o 
  14  10  -1      112.80      172.05     63.72 o 
  15  10  -1      589.86      583.44     80.40 o 
  16  10  -1       83.49       65.45     53.05 o 
  17  10  -1     1404.73     1529.26    108.95 o 
   0  11  -1      683.07      622.75     78.45 o 
   1  11  -1      578.63      544.33     52.28 o 
   2  11  -1        7.40      -32.05     36.83 o 
   3  11  -1      174.15      176.12     57.75 o 
   4  11  -1      408.92      346.97     70.40 o 
   5  11  -1      939.52      954.88     88.83 o 
   6  11  -1       71.74       15.42     51.59 o 
   7  11  -1       30.64      -12.77     56.37 o 
   8  11  -1      428.79      513.23     71.95 o 
   9  11  -1      926.37     1015.83     93.25 o 
  10  11  -1      675.16      643.17     83.01 o 
  11  11  -1      107.97       67.19     55.51 o 
  12  11  -1      135.33      113.12     52.41 o 
   1  12  -1       67.04       23.59     40.57 o 
   2  12  -1      987.41      886.98     65.81 o 
   3  12  -1      224.98      195.38     46.92 o 
   4   0   0    37250.58    31015.97    190.79 o 
   6   0   0    11579.59    11830.84    287.84 o 
   8   0   0     3346.95     3316.85     84.18 o 
  10   0   0    12345.62    11850.44    108.27 o 
  12   0   0      253.90      254.85     25.94 o 
  14   0   0     4362.69     4328.05     79.12 o 
  16   0   0     2805.47     2786.49     84.86 o 
  18   0   0     5912.44     5793.68    103.44 o 
  20   0   0     3960.51     3886.81     91.44 o 
  22   0   0     2572.03     2456.97     77.60 o 
  24   0   0     1505.18     1532.35    103.56 o 
  26   0   0      158.07      209.82     46.69 o 
  28   0   0     2124.68     2196.93     94.35 o 
  30   0   0      808.09      797.05     65.29 o 
   3   1   0    26560.28    26271.24    145.09 o 
   4   1   0       55.73       74.99      5.43 o 
   5   1   0       57.11       54.00      6.78 o 
   6   1   0     2232.48     2327.77     24.07 o 
   7   1   0     8675.20     8456.85    101.86 o 
   8   1   0     9542.17     9286.36     71.34 o 
   9   1   0       24.99       38.10     16.54 o 
  10   1   0        1.36       15.16     12.72 o 
  11   1   0     7652.02     7108.48    108.96 o 
  12   1   0      999.68      962.50     27.60 o 
  13   1   0     5346.12     5087.63     70.79 o 
  14   1   0      490.44      545.29     20.17 o 
  15   1   0     3452.72     3515.69     88.36 o 
  16   1   0      135.45      155.92     14.82 o 
  17   1   0     9857.57     9747.02     68.81 o 
  18   1   0      225.31      222.29     13.83 o 
  19   1   0       44.22       73.78     25.97 o 
  20   1   0      512.55      503.50     36.49 o 
  21   1   0     3572.46     3368.58     76.16 o 
  22   1   0      144.20      189.41     31.45 o 
  23   1   0      562.12      557.90     39.08 o 
  24   1   0      645.24      628.82     36.70 o 
  25   1   0      977.16      958.05     43.24 o 
  26   1   0      288.51      327.97     29.78 o 
  27   1   0      859.53      827.26     38.96 o 
  28   1   0        8.45       16.13     24.13 o 
  29   1   0       97.72      117.47     26.61 o 
  30   1   0      660.47      602.13     43.14 o 
  31   1   0      604.50      644.17     45.59 o 
   0   2   0      352.08      399.85     12.43 o 
   1   2   0     4547.80     4522.86     53.76 o 
   2   2   0    10154.62    10234.66    109.89 o 
   3   2   0     4540.72     4736.70     39.95 o 
   4   2   0       16.84       20.77      6.29 o 
   5   2   0    10160.83     9511.86     85.36 o 
   6   2   0       27.55       28.16      7.44 o 
   7   2   0     2333.94     2333.67     38.27 o 
   8   2   0     5910.68     5866.73     66.88 o 
   9   2   0    13398.30    13508.28    106.77 o 
  10   2   0     3911.90     3804.11     52.99 o 
  11   2   0     1128.60     1006.29     49.35 o 
  12   2   0     2662.57     2784.25     62.41 o 
  13   2   0     5578.50     5157.89     69.58 o 
  14   2   0     5212.91     4873.64     95.22 o 
  15   2   0    12684.83    12039.04    186.29 o 
  16   2   0        0.48       18.05     22.69 o 
  17   2   0      451.16      469.06     38.00 o 
  18   2   0     1842.08     1793.08     51.97 o 
  19   2   0     5501.59     5433.80     96.08 o 
  20   2   0     1247.74     1177.34     48.56 o 
  21   2   0      363.75      391.67     34.60 o 
  22   2   0      235.41      209.36     27.16 o 
  23   2   0     1772.44     1740.71     51.57 o 
  24   2   0      608.75      602.59     36.22 o 
  25   2   0     1766.78     1809.60     55.00 o 
  26   2   0       46.96       58.01     23.51 o 
  27   2   0      350.35      361.08     31.10 o 
  28   2   0      544.85      565.29     35.95 o 
  29   2   0     1189.28     1156.88     45.36 o 
  30   2   0       41.56       60.59     24.56 o 
   1   3   0       51.70       76.63      7.05 o 
   2   3   0     8974.28     8710.01     61.25 o 
   3   3   0     2797.98     3003.06     32.29 o 
   4   3   0     3161.11     3075.36     28.27 o 
   5   3   0     1503.79     1596.64     19.22 o 
   6   3   0     5364.99     5279.61     32.52 o 
   7   3   0       22.99       18.48      8.61 o 
   8   3   0    10386.07    10383.33     72.86 o 
   9   3   0     1072.94     1095.28     39.12 o 
  10   3   0     2799.43     2742.88     34.50 o 
  11   3   0      228.30      261.85     20.76 o 
  12   3   0    18397.67    18421.33    177.18 o 
  13   3   0      246.47      238.98     24.02 o 
  14   3   0      606.02      593.92     29.87 o 
  15   3   0        6.49       15.50     20.30 o 
  16   3   0     9531.25     9655.38    119.73 o 
  17   3   0      381.67      430.25     31.95 o 
  18   3   0     4411.63     4350.27     67.78 o 
  19   3   0      116.20      117.51     23.16 o 
  20   3   0     2287.74     2232.90     53.54 o 
  21   3   0       71.00       77.52     22.68 o 
  22   3   0     2815.15     2776.98     62.16 o 
  23   3   0       48.40       50.09     24.21 o 
  24   3   0        0.21       11.58     24.78 o 
  25   3   0       25.94       40.24     25.29 o 
  26   3   0     3077.09     3039.51     62.58 o 
  27   3   0       15.08       55.48     22.89 o 
  28   3   0      259.03      239.61     32.32 o 
  29   3   0      135.35      137.71     32.93 o 
  30   3   0      795.66      855.75     48.19 o 
   0   4   0     4996.17     5137.35     68.77 o 
   1   4   0    17375.95    17710.76    135.14 o 
   2   4   0      102.81      122.54      8.70 o 
   3   4   0      435.72      417.82     11.41 o 
   4   4   0     8285.84     8684.04    109.61 o 
   5   4   0    21675.85    22405.28    112.02 o 
   6   4   0     1691.32     1679.06     32.98 o 
   7   4   0     4535.90     4720.55     69.01 o 
   8   4   0     1404.23     1483.34     23.93 o 
   9   4   0     6322.34     6510.18    137.88 o 
  10   4   0     3204.41     3260.55     44.51 o 
  11   4   0     3886.57     4014.62     70.65 o 
  12   4   0      472.86      458.32     28.76 o 
  13   4   0     2024.19     2042.86     41.17 o 
  14   4   0      888.16      860.17     30.50 o 
  15   4   0     1682.74     1699.58     44.45 o 
  16   4   0      341.87      296.78     23.19 o 
  17   4   0       38.17       35.78     19.36 o 
  18   4   0      689.51      696.27     32.84 o 
  19   4   0     1417.60     1293.97     41.30 o 
  20   4   0       73.98      102.46     22.23 o 
  21   4   0        8.11       31.56     21.92 o 
  22   4   0      275.24      300.08     29.80 o 
  23   4   0     2550.41     2560.42     61.58 o 
  24   4   0      712.12      688.00     37.71 o 
  25   4   0      707.66      745.93     41.85 o 
  26   4   0      145.25      146.86     28.17 o 
  27   4   0      974.57      994.82     47.90 o 
  28   4   0      317.23      375.45     36.91 o 
  29   4   0     1188.69     1133.87     50.08 o 
   1   5   0     5694.66     5802.03     47.24 o 
   2   5   0     6771.04     6916.31     41.55 o 
   3   5   0    13253.43    13199.54     66.97 o 
   4   5   0     1753.23     1829.95     26.11 o 
   5   5   0      209.62      244.92     10.51 o 
   6   5   0     3569.71     3655.12     54.19 o 
   7   5   0     8243.49     8262.24     54.86 o 
   8   5   0     1122.82     1148.80     24.44 o 
   9   5   0     3525.19     3615.73     43.60 o 
  10   5   0      716.52      736.21     23.46 o 
  11   5   0     2761.31     2836.81     55.60 o 
  12   5   0     1922.53     1924.50     39.59 o 
  13   5   0     2041.44     2047.32     43.10 o 
  14   5   0        5.02       13.87     15.82 o 
  15   5   0      213.42      213.37     21.25 o 
  16   5   0     1362.17     1357.88     63.73 o 
  17   5   0      931.23      995.89     35.34 o 
  18   5   0      379.67      403.01     27.72 o 
  19   5   0      313.40      311.59     27.39 o 
  20   5   0      265.50      299.36     28.00 o 
  21   5   0     1646.07     1651.55     48.27 o 
  22   5   0     1603.94     1633.78     50.27 o 
  23   5   0        2.37       16.87     22.87 o 
  24   5   0      306.73      346.45     41.74 o 
  25   5   0     1441.31     1528.21     52.91 o 
  26   5   0      843.15      870.86     45.12 o 
  27   5   0      477.94      468.92     37.15 o 
  28   5   0       81.83       97.95     29.65 o 
   0   6   0     4033.67     3973.44     74.37 o 
   1   6   0      536.66      519.55     20.00 o 
   2   6   0        3.58        7.93      9.12 o 
   3   6   0       74.60      105.80     15.56 o 
   4   6   0     5641.53     5769.98     79.25 o 
   5   6   0      106.78      113.30     13.28 o 
   6   6   0     2137.09     2205.48     44.18 o 
   7   6   0      809.93      785.95     23.85 o 
   8   6   0     4902.76     4884.47     58.40 o 
   9   6   0        6.17       18.71     10.52 o 
  10   6   0     5714.99     5886.13    113.98 o 
  11   6   0      240.33      260.66     18.37 o 
  12   6   0      530.65      574.66     28.03 o 
  13   6   0      222.23      214.49     19.87 o 
  14   6   0     6440.17     6599.18     74.97 o 
  15   6   0      502.41      492.01     27.27 o 
  16   6   0      452.00      470.35     33.33 o 
  17   6   0       73.10       76.09     20.55 o 
  18   6   0     1439.49     1589.47     44.01 o 
  19   6   0       50.47       89.23     23.66 o 
  20   6   0     1495.43     1522.02     57.13 o 
  21   6   0        2.93        3.79     28.90 o 
  22   6   0      449.91      434.65     38.81 o 
  23   6   0       92.61      107.72     31.25 o 
  24   6   0     2019.86     2082.47     82.68 o 
  25   6   0        1.09        4.11     30.87 o 
  26   6   0       43.27       38.02     32.78 o 
  27   6   0       41.94       42.30     29.81 o 
   1   7   0      656.87      658.84     25.55 o 
   2   7   0      563.06      577.50     18.39 o 
   3   7   0     2931.87     2877.90     45.78 o 
   4   7   0       12.12       19.16     15.35 o 
   5   7   0      373.22      380.32     25.16 o 
   6   7   0      603.39      600.80     26.58 o 
   7   7   0     9324.40     9316.90     91.22 o 
   8   7   0      716.62      736.80     31.51 o 
   9   7   0        1.30        4.69     19.02 o 
  10   7   0      474.80      446.71     29.03 o 
  11   7   0     6294.66     6359.52    103.60 o 
  12   7   0     1451.35     1503.84     47.74 o 
  13   7   0     3286.58     3326.78     68.50 o 
  14   7   0       23.01       41.43     23.77 o 
  15   7   0     1575.32     1714.38     65.22 o 
  16   7   0     1484.41     1536.48     53.42 o 
  17   7   0     2316.55     2383.21     65.68 o 
  18   7   0     1117.22     1092.06     60.70 o 
  19   7   0       62.61       72.10     28.76 o 
  20   7   0      368.96      417.00     38.79 o 
  21   7   0     1260.40     1372.07     57.24 o 
  22   7   0     1356.49     1334.50     57.33 o 
  23   7   0      862.34      840.28     49.63 o 
  24   7   0        0.40       -0.94     32.89 o 
  25   7   0      554.88      578.74     47.21 o 
   0   8   0     2334.30     2196.52     64.63 o 
   1   8   0     1591.01     1602.06     67.43 o 
   2   8   0      692.25      702.61     34.24 o 
   3   8   0      114.60       82.12     22.61 o 
   4   8   0     1585.66     1448.42     78.28 o 
   5   8   0     2616.24     2610.84    102.12 o 
   6   8   0     2474.11     2510.07     54.75 o 
   7   8   0       64.41       48.39     20.58 o 
   8   8   0       33.81       33.31     18.64 o 
   9   8   0     1521.52     1595.42     44.59 o 
  10   8   0     2189.17     2209.49     53.03 o 
  11   8   0      498.95      497.32     31.54 o 
  12   8   0      277.32      252.67     27.82 o 
  13   8   0      413.70      416.55     31.15 o 
  14   8   0      999.72     1012.89     43.53 o 
  15   8   0     1764.72     1752.37     57.62 o 
  16   8   0      140.15      163.33     27.95 o 
  17   8   0      234.85      221.76     30.87 o 
  18   8   0      110.93      164.06     29.66 o 
  19   8   0     1458.71     1475.78     78.00 o 
  20   8   0       45.04       57.02     25.93 o 
  21   8   0      347.32      306.77     35.50 o 
  22   8   0      281.31      239.24     33.33 o 
  23   8   0      773.96      704.26     63.31 o 
   1   9   0      149.15      131.01     46.21 o 
   2   9   0     5280.32     4953.85    144.37 o 
   3   9   0        3.23       62.48     44.28 o 
   4   9   0     2742.94     2555.07    107.09 o 
   5   9   0      115.39       60.67     44.06 o 
   6   9   0     1098.38     1025.29     74.34 o 
   7   9   0      195.52      226.03     50.41 o 
   8   9   0     2728.21     2913.81    116.27 o 
   9   9   0       10.40        2.37     40.13 o 
  10   9   0        0.76       13.00     37.95 o 
  11   9   0        4.69       -0.66     24.97 o 
  12   9   0     1540.64     1655.55     66.56 o 
  13   9   0        5.49       27.61     27.61 o 
  14   9   0        8.41        6.05     30.20 o 
  15   9   0      113.41       70.33     30.94 o 
  16   9   0      665.64      746.39     52.30 o 
  17   9   0        9.05       12.67     27.84 o 
  18   9   0      139.20      139.25     36.41 o 
  19   9   0        7.75       17.59     33.15 o 
  20   9   0      360.92      410.10     48.24 o 
  21   9   0       67.77       70.70     51.77 o 
   0  10   0     1129.66     1176.84     85.66 o 
   1  10   0     1588.17     1445.51     65.12 o 
   2  10   0      241.20      172.71     50.96 o 
   3  10   0      257.36      215.92     53.19 o 
   4  10   0      476.23      391.22     61.96 o 
   5  10   0     1353.89     1247.05     87.18 o 
   6  10   0     1143.23     1140.62     82.55 o 
   7  10   0        6.84       -1.96     41.46 o 
   8  10   0        6.68       11.08     40.36 o 
   9  10   0     1956.50     1929.71    103.86 o 
  10  10   0      731.08      755.92     73.75 o 
  11  10   0      470.10      396.41     60.37 o 
  12  10   0        1.17       20.75     51.13 o 
  13  10   0     1412.43     1306.76     92.29 o 
  14  10   0      137.65      151.57     55.37 o 
  15  10   0      940.73      961.90     83.44 o 
  16  10   0       21.83       10.95     44.92 o 
  17  10   0      153.52      160.07     36.99 o 
   1  11   0      359.42      283.61     44.88 o 
   2  11   0      634.84      544.93     61.77 o 
   3  11   0      692.27      651.33     72.38 o 
   4  11   0        4.63       -2.51     48.98 o 
   5  11   0      235.38      206.28     53.83 o 
   6  11   0      742.45      699.50     75.67 o 
   7  11   0      862.00      901.14     81.15 o 
   8  11   0       15.32      -15.51     47.71 o 
   9  11   0        7.90      -24.72     50.26 o 
  10  11   0      358.90      340.57     61.13 o 
  11  11   0     1134.89     1048.75     90.44 o 
  12  11   0      534.43      669.69     79.58 o 
  13  11   0      317.99      346.30     63.59 o 
   0  12   0      929.05      832.92     82.80 o 
   1  12   0      303.48      258.59     47.37 o 
   2  12   0       74.47       31.37     40.18 o 
   3  12   0        1.64        2.16     35.49 o 
   4  12   0     1067.73      935.41     88.20 o 
   5  12   0       79.86      112.48     52.59 o 
   2   0   1    50171.51    52530.44    214.69 o 
   4   0   1    47453.99    50407.78    257.02 o 
   6   0   1    34969.80    36193.68    594.41 o 
  10   0   1      946.87      972.53     23.03 o 
  12   0   1    11244.86    10970.75     93.95 o 
  14   0   1     1288.63     1487.80     82.82 o 
  16   0   1     7099.47     7494.14    181.61 o 
  18   0   1     1119.99     1175.99     87.93 o 
  20   0   1     2479.44     2563.79    126.45 o 
  22   0   1     2101.29     2304.95    126.64 o 
  24   0   1       45.63       33.71     67.05 o 
  26   0   1     3266.20     3398.88    162.07 o 
  28   0   1       43.73       51.17     75.48 o 
  30   0   1     1523.13     1449.80    127.05 o 
   0   1   1      992.77     1002.76     19.11 o 
   1   1   1    13275.56    13734.81    136.41 o 
   2   1   1     3398.47     3475.82     65.80 o 
   3   1   1     8125.64     8367.47    121.20 o 
   4   1   1     5036.15     5008.09     67.97 o 
   5   1   1     8187.01     8115.18     62.81 o 
   6   1   1     5234.52     5174.21     42.24 o 
   7   1   1      155.68      156.92      9.81 o 
   8   1   1      259.82      276.08     16.19 o 
   9   1   1    18329.11    18569.70    217.97 o 
  10   1   1     1126.63     1051.01     23.17 o 
  11   1   1     3599.55     3645.71     57.50 o 
  12   1   1     1189.08     1164.78     34.87 o 
  13   1   1     4898.43     4857.09     75.82 o 
  14   1   1      764.92      754.36     33.25 o 
  15   1   1     4143.12     4096.01     68.58 o 
  16   1   1      199.07      232.57     25.71 o 
  17   1   1     1057.22     1041.36     41.42 o 
  18   1   1     1083.45     1132.35     57.35 o 
  19   1   1     6981.53     6860.61    117.31 o 
  20   1   1       87.63      147.66     29.44 o 
  21   1   1      575.97      570.27     38.00 o 
  22   1   1      237.98      245.31     48.94 o 
  23   1   1     1430.89     1378.45     74.79 o 
  24   1   1      507.31      456.09     77.30 o 
  25   1   1      656.27      560.83     62.25 o 
  26   1   1       89.46       92.20     52.55 o 
  27   1   1      386.62      370.35     56.95 o 
  28   1   1      704.59      718.10     68.30 o 
  29   1   1      946.53      938.62     75.11 o 
  30   1   1       29.02       58.86     54.53 o 
   1   2   1    13570.72    13998.76     81.57 o 
   2   2   1     3977.50     3866.48     43.61 o 
   3   2   1     5106.59     4946.91     37.25 o 
   4   2   1     3193.59     3324.66     51.57 o 
   5   2   1     2907.15     3004.29     26.95 o 
   6   2   1     3090.81     3170.25     45.41 o 
   7   2   1    12505.19    12250.81     86.49 o 
   8   2   1     3247.87     3255.74     44.89 o 
   9   2   1     1940.99     1992.55     31.19 o 
  10   2   1     1771.96     1760.93     37.17 o 
  11   2   1    10557.76    10534.14     90.58 o 
  12   2   1     2769.36     2699.00     60.97 o 
  13   2   1     3412.98     3359.39     57.14 o 
  14   2   1      119.27      170.89     21.14 o 
  15   2   1     1971.81     1889.51     69.40 o 
  16   2   1     3070.75     3053.67     40.98 o 
  17   2   1     7470.33     7520.60     94.06 o 
  18   2   1     1449.49     1455.67     50.49 o 
  19   2   1       78.75       98.73     25.15 o 
  20   2   1      537.76      572.74     39.82 o 
  21   2   1     4407.07     4522.52     98.52 o 
  22   2   1     1575.48     1653.57     56.99 o 
  23   2   1      939.60      907.35     48.13 o 
  24   2   1       31.91       32.97     29.51 o 
  25   2   1      885.90      881.00     48.97 o 
  26   2   1      281.67      280.95     37.42 o 
  27   2   1     1358.80     1240.22     82.55 o 
  28   2   1       49.70       36.02     52.03 o 
  29   2   1      111.46       98.65     48.94 o 
  30   2   1      147.01      159.89     51.44 o 
   0   3   1    13938.03    14222.91    330.93 o 
   1   3   1     3014.65     3168.65     31.88 o 
   2   3   1      911.66      967.41     18.31 o 
   3   3   1     1412.57     1478.00     19.31 o 
   4   3   1    12831.08    12876.50     62.22 o 
   5   3   1     2026.84     2086.23     41.43 o 
   6   3   1     7382.24     7436.80     81.26 o 
   7   3   1      301.34      303.49     13.82 o 
   8   3   1     5252.94     5217.07     64.58 o 
   9   3   1      123.06      151.82     13.33 o 
  10   3   1    12161.49    12271.89     75.63 o 
  11   3   1      267.93      265.55     15.93 o 
  12   3   1      245.70      226.76     15.60 o 
  13   3   1      933.08      943.05     26.34 o 
  14   3   1    10567.17    10626.53    114.61 o 
  15   3   1      235.03      236.55     15.09 o 
  16   3   1     1884.62     1921.93     45.95 o 
  17   3   1      148.43      167.53     15.83 o 
  18   3   1     4286.02     4198.43     76.85 o 
  19   3   1      125.12      142.76     27.12 o 
  20   3   1     4902.33     4845.71    107.93 o 
  21   3   1       36.41       20.53     26.86 o 
  22   3   1      684.30      676.66     63.29 o 
  23   3   1       57.64       69.72     28.31 o 
  24   3   1     3438.06     3328.37     81.51 o 
  25   3   1      243.96      244.31     35.53 o 
  26   3   1       42.37       34.74     31.92 o 
  27   3   1      177.75      174.38     36.74 o 
  28   3   1     1186.76     1137.85     62.44 o 
  29   3   1       46.51       52.28     34.99 o 
   1   4   1     6591.39     6771.86     38.56 o 
   2   4   1     6974.99     7137.34     96.63 o 
   3   4   1    15697.15    16064.10    119.79 o 
   4   4   1       22.43       22.87      9.32 o 
   5   4   1      256.82      271.23     14.73 o 
   6   4   1     3484.59     3489.42     68.53 o 
   7   4   1    14218.46    14289.82     75.66 o 
   8   4   1     1791.96     1764.80     29.82 o 
   9   4   1     3133.51     3209.37     40.53 o 
  10   4   1     1138.43     1170.00     26.89 o 
  11   4   1     1680.45     1693.96     32.48 o 
  12   4   1     1914.29     1905.82     35.49 o 
  13   4   1     4065.71     3991.26     54.26 o 
  14   4   1       74.78       80.27     12.06 o 
  15   4   1      618.46      620.27     31.39 o 
  16   4   1     1271.13     1215.49     41.65 o 
  17   4   1     2433.03     2462.89     64.68 o 
  18   4   1      442.68      448.42     32.79 o 
  19   4   1      123.43      115.10     25.21 o 
  20   4   1      381.61      395.28     41.21 o 
  21   4   1     1978.78     1945.58     59.02 o 
  22   4   1      597.93      610.25     39.37 o 
  23   4   1      453.72      490.44     46.49 o 
  24   4   1      137.58      135.36     33.07 o 
  25   4   1     1279.03     1284.09     57.03 o 
  26   4   1      225.55      250.17     36.91 o 
  27   4   1      897.94      868.50     51.30 o 
  28   4   1       81.35       53.70     29.85 o 
  29   4   1      292.13      234.00     33.52 o 
   0   5   1      987.12      911.24     28.42 o 
   1   5   1     7061.76     6937.35     66.86 o 
   2   5   1      153.23      158.87      6.98 o 
   3   5   1     1044.69      977.53     27.11 o 
   4   5   1     4777.98     4826.17     42.83 o 
   5   5   1    13833.52    13690.29    149.27 o 
   6   5   1     2081.63     2121.78     27.59 o 
   7   5   1      824.82      825.54     21.38 o 
   8   5   1     1628.97     1653.68     36.71 o 
   9   5   1     5022.88     5063.45     59.66 o 
  10   5   1     2806.04     2783.42     47.47 o 
  11   5   1     1553.29     1581.07     38.21 o 
  12   5   1      194.56      167.22     20.12 o 
  13   5   1     1237.55     1211.86     37.08 o 
  14   5   1     2479.20     2475.79     59.04 o 
  15   5   1     2016.88     2085.30     51.27 o 
  16   5   1       68.92       53.80     20.57 o 
  17   5   1      363.43      370.65     29.69 o 
  18   5   1      999.53     1035.06     42.22 o 
  19   5   1     1327.31     1317.91     47.81 o 
  20   5   1      661.62      699.06     45.02 o 
  21   5   1       80.83       63.94     25.09 o 
  22   5   1      148.30      140.65     28.42 o 
  23   5   1     1495.63     1480.31     60.70 o 
  24   5   1      916.81      959.11     49.11 o 
  25   5   1      300.36      320.77     33.35 o 
  26   5   1       70.47       74.60     26.13 o 
  27   5   1      594.37      613.57     39.68 o 
  28   5   1      371.11      388.46     43.37 o 
   1   6   1      257.19      238.34      7.97 o 
   2   6   1     4407.03     4415.70     34.52 o 
   3   6   1      930.48      990.07     18.19 o 
   4   6   1     2052.82     2044.28     25.84 o 
   5   6   1      547.28      564.07     19.22 o 
   6   6   1     5612.43     5496.78     73.70 o 
   7   6   1       48.94       59.62      9.01 o 
   8   6   1     4396.72     4175.43    133.11 o 
   9   6   1       69.30       73.55     14.13 o 
  10   6   1     1355.56     1371.66     61.22 o 
  11   6   1      982.96      995.23     31.54 o 
  12   6   1     5845.72     5800.59     71.68 o 
  13   6   1      239.82      258.16     22.76 o 
  14   6   1       56.75       73.78     19.77 o 
  15   6   1      270.58      277.30     26.44 o 
  16   6   1     3482.74     3581.89     66.58 o 
  17   6   1       36.02       27.93     22.28 o 
  18   6   1      805.76      874.86     38.94 o 
  19   6   1        4.12       14.43     27.79 o 
  20   6   1      933.20      904.69     72.74 o 
  21   6   1       46.32       57.79     27.35 o 
  22   6   1     1872.90     1910.60     65.34 o 
  23   6   1       28.80       31.93     29.83 o 
  24   6   1        3.07        1.04     30.26 o 
  25   6   1       17.17       41.30     31.37 o 
  26   6   1     1260.53     1280.98     60.71 o 
   0   7   1      392.36      388.68     15.72 o 
   1   7   1     2569.82     2536.08     29.26 o 
   2   7   1      214.59      226.63     12.81 o 
   3   7   1     2557.95     2596.74     44.09 o 
   4   7   1      303.18      326.23     21.38 o 
   5   7   1     5077.07     5269.23     85.96 o 
   6   7   1      301.01      353.44     23.31 o 
   7   7   1      239.04      266.68     23.59 o 
   8   7   1      799.31      853.84     42.67 o 
   9   7   1     5521.46     5727.45    144.19 o 
  10   7   1     1547.57     1607.43     46.28 o 
  11   7   1     1299.42     1306.50     43.57 o 
  12   7   1      219.19      201.28     26.13 o 
  13   7   1     2997.24     3105.20     66.78 o 
  14   7   1     1957.16     1975.75     56.86 o 
  15   7   1     2574.77     2626.74     65.68 o 
  16   7   1      176.95      231.17     31.04 o 
  17   7   1      214.00      216.88     30.73 o 
  18   7   1      801.78      806.39     44.34 o 
  19   7   1     2952.69     3094.76     86.88 o 
  20   7   1      966.81     1005.61     50.64 o 
  21   7   1      303.25      314.29     36.81 o 
  22   7   1       11.14       22.56     30.11 o 
  23   7   1     1222.83     1265.80     57.96 o 
  24   7   1      540.78      578.90     46.96 o 
  25   7   1      639.48      630.20     47.82 o 
   1   8   1      705.97      609.01     50.99 o 
   2   8   1     3010.35     2990.82     74.38 o 
   3   8   1     1448.50     1513.63     47.56 o 
   4   8   1     1030.35     1009.39     31.68 o 
   5   8   1       80.15       84.45     17.33 o 
   6   8   1      899.27      861.72     36.62 o 
   7   8   1     1772.54     1811.84     45.22 o 
   8   8   1     2051.91     2129.60     49.96 o 
   9   8   1      309.61      334.58     26.12 o 
  10   8   1       84.28      105.97     21.64 o 
  11   8   1     2419.82     2437.11     84.13 o 
  12   8   1      713.39      731.94     37.78 o 
  13   8   1      864.20      862.36     41.00 o 
  14   8   1      359.46      350.89     45.07 o 
  15   8   1      430.98      431.98     38.91 o 
  16   8   1      476.19      487.48     35.97 o 
  17   8   1     1327.17     1355.57     52.29 o 
  18   8   1      181.55      183.83     29.88 o 
  19   8   1       90.12       95.24     32.56 o 
  20   8   1      409.77      403.60     39.71 o 
  21   8   1     1009.55      929.37     50.46 o 
  22   8   1      344.52      377.68     36.90 o 
  23   8   1      254.12      284.67     36.83 o 
   0   9   1     5737.23     5502.09    138.97 o 
   1   9   1      109.09       95.15     41.87 o 
   2   9   1      736.29      591.05     58.01 o 
   3   9   1       91.10       42.05     38.45 o 
   4   9   1     2917.69     2950.82    105.09 o 
   5   9   1       10.74       17.49     21.83 o 
   6   9   1     2067.81     2077.85     61.51 o 
   7   9   1       63.07       66.16     23.93 o 
   8   9   1      650.51      623.23     39.97 o 
   9   9   1       75.04       67.36     25.61 o 
  10   9   1     1882.76     1979.02     65.99 o 
  11   9   1        0.28       -0.50     24.99 o 
  12   9   1      123.79      116.89     28.82 o 
  13   9   1       58.76       33.58     27.65 o 
  14   9   1     1054.98     1054.08     55.20 o 
  15   9   1       59.91       62.88     30.41 o 
  16   9   1      163.71      130.73     34.58 o 
  17   9   1       36.58       59.29     46.38 o 
  18   9   1      833.85      788.87     81.20 o 
  19   9   1       89.16       65.00     47.53 o 
  20   9   1      520.23      564.78     80.35 o 
   1  10   1      715.11      615.39     44.00 o 
   2  10   1     1370.33     1244.97     79.56 o 
   3  10   1     1622.61     1519.87     85.88 o 
   4  10   1      770.53      641.78     60.11 o 
   5  10   1      129.04       98.16     39.46 o 
   6  10   1      272.80      216.24     45.85 o 
  11  10   1     1047.46     1022.24     76.01 o 
  12  10   1      140.43       77.41     41.10 o 
  13  10   1      989.09      867.10     76.19 o 
  14  10   1      107.65      115.44     44.75 o 
  15  10   1      586.03      484.65     65.21 o 
  16  10   1       81.40      128.21     47.02 o 
  17  10   1     1398.17     1369.57    101.10 o 
   4   0   2    12905.75    12361.67    124.37 o 
  14   0   2     8648.68     8143.90    178.00 o 
  16   0   2      102.15       94.82     25.36 o 
  18   0   2     2289.43     2216.14     47.10 o 
  20   0   2     2260.61     2071.23    118.30 o 
  22   0   2      533.44      574.66     78.08 o 
  24   0   2     2720.30     2791.53    151.20 o 
  26   0   2      256.02      324.89     83.03 o 
  28   0   2     2158.05     2276.47    150.02 o 
   1   1   2     3206.05     3199.10     65.12 o 
   2   1   2     7254.66     7302.10     59.15 o 
   3   1   2     9086.90     8774.14     85.86 o 
   4   1   2     3148.73     3009.08     54.55 o 
   5   1   2     1209.63     1180.93     37.55 o 
   6   1   2      541.10      512.05     27.85 o 
  13   1   2     4237.99     4279.19     81.21 o 
  14   1   2       15.26        8.67     16.15 o 
  15   1   2     1533.53     1569.94     80.82 o 
  16   1   2      695.37      670.72     29.43 o 
  17   1   2     3163.94     3182.77     76.29 o 
  18   1   2      790.46      759.41     53.85 o 
  19   1   2       98.84      133.74     38.92 o 
  20   1   2      521.29      467.94     50.20 o 
  21   1   2     2162.32     2091.24    222.23 o 
  22   1   2      653.29      652.65    100.98 o 
  23   1   2      637.41      646.69     63.09 o 
  24   1   2      479.60      471.36     53.90 o 
  25   1   2      995.37      911.03     74.47 o 
  26   1   2      591.03      680.91     63.98 o 
  27   1   2     1063.58     1020.06     79.87 o 
  28   1   2       32.10       92.31     44.81 o 
  29   1   2       75.38       48.49     56.38 o 
   1   2   2     8317.44     8627.75     96.53 o 
   2   2   2      386.27      368.67     17.83 o 
   3   2   2      639.32      595.42     17.88 o 
   4   2   2     2203.45     2138.59     43.36 o 
   5   2   2    11632.54    11658.46    109.74 o 
   6   2   2      671.52      662.27     30.83 o 
   9   2   2     6640.16     6193.58    106.20 o 
  10   2   2     1488.40     1487.29     55.60 o 
  11   2   2     1780.23     1766.90     60.10 o 
  12   2   2      661.33      720.89     42.46 o 
  13   2   2     4451.71     4487.57     65.52 o 
  14   2   2     1737.94     1648.22     52.05 o 
  15   2   2     4562.16     4518.66     69.53 o 
  16   2   2      406.92      424.22     28.98 o 
  17   2   2      439.32      470.61     65.92 o 
  18   2   2     1751.83     1622.74     70.18 o 
  19   2   2     3898.10     3818.10    105.11 o 
  20   2   2      608.36      584.03     55.52 o 
  21   2   2      304.51      279.03     44.76 o 
  22   2   2      391.70      392.86     49.79 o 
  23   2   2     2493.27     2490.55     99.72 o 
  24   2   2      448.92      415.63     55.38 o 
  25   2   2      975.50     1022.19     84.11 o 
  26   2   2       37.37       62.49     46.77 o 
  27   2   2      551.95      594.34     64.60 o 
  28   2   2      328.60      346.53     59.81 o 
  29   2   2      831.96      882.24    183.79 o 
   1   3   2     1841.92     1851.30     41.39 o 
   2   3   2    11061.51    10980.12     95.40 o 
   3   3   2     1067.18     1111.90     23.35 o 
   4   3   2     4961.69     5033.83    157.97 o 
   5   3   2      254.34      252.26     10.84 o 
   6   3   2     9419.85     9581.88    140.73 o 
   7   3   2      138.29      194.71     15.97 o 
   8   3   2     6002.13     6025.49     55.50 o 
   9   3   2      880.24      927.33     23.84 o 
  10   3   2     1467.28     1467.54     30.59 o 
  11   3   2      685.47      672.14     28.90 o 
  12   3   2     7819.82     7918.16     90.24 o 
  13   3   2       63.43       60.53     15.22 o 
  14   3   2      514.03      500.80     23.59 o 
  15   3   2      282.52      277.81     25.08 o 
  16   3   2     6444.94     6451.91     93.44 o 
  17   3   2       36.12       30.49     21.46 o 
  18   3   2     1950.72     1909.45     54.17 o 
  19   3   2      253.21      270.61     21.20 o 
  20   3   2      983.32     1016.12     45.01 o 
  21   3   2      122.47      113.90     39.18 o 
  22   3   2     3113.60     3174.12    106.77 o 
  23   3   2      303.33      272.02     50.10 o 
  24   3   2      185.23      144.41     57.38 o 
  25   3   2      117.66       89.85     49.26 o 
  26   3   2     2236.78     2316.23    116.84 o 
  27   3   2       68.07      116.83     52.87 o 
  28   3   2      161.17      116.21     49.58 o 
   0   4   2     5135.54     5282.30     60.69 o 
   1   4   2     9095.48     8910.37     69.03 o 
   2   4   2      658.69      671.29     11.84 o 
   3   4   2     2610.53     2556.22     25.35 o 
   4   4   2     2245.55     2198.29     25.58 o 
   5   4   2     7582.78     7723.52     50.09 o 
   6   4   2     2097.44     2062.22     33.47 o 
   7   4   2     1736.56     1766.88     25.82 o 
   8   4   2     1167.88     1178.14     22.63 o 
   9   4   2     4315.43     4279.77     73.05 o 
  10   4   2     1129.82     1128.51     30.63 o 
  11   4   2     2236.85     2336.40     42.87 o 
  12   4   2      189.49      208.62     15.70 o 
  13   4   2     2260.84     2254.55     40.82 o 
  14   4   2     3796.04     3804.55     56.54 o 
  15   4   2     3762.95     3773.67     76.67 o 
  16   4   2      136.27      137.38     18.26 o 
  17   4   2      104.49      122.97     19.03 o 
  18   4   2      542.00      525.39     26.26 o 
  19   4   2     2486.59     2491.39     70.78 o 
  20   4   2      322.65      331.92     31.64 o 
  21   4   2      181.18      192.99     29.03 o 
  22   4   2       16.25       32.09     25.39 o 
  23   4   2     1572.27     1654.30     59.84 o 
  24   4   2      463.76      429.04     38.92 o 
  25   4   2      418.69      444.39     44.30 o 
  26   4   2        3.98       18.49     50.07 o 
  27   4   2      294.36      287.02     53.31 o 
  28   4   2      139.20      162.25     61.60 o 
   1   5   2     5355.07     5321.31     90.87 o 
   2   5   2     3431.62     3469.37     53.16 o 
   3   5   2     7848.04     7877.15     65.80 o 
   4   5   2      796.24      763.62     19.19 o 
   5   5   2        6.88       16.97     10.43 o 
   6   5   2      870.72      849.13     26.01 o 
   7   5   2     4632.86     4473.79     97.06 o 
   8   5   2     1902.72     1961.63     39.26 o 
   9   5   2     1595.69     1590.37     36.57 o 
  10   5   2      591.14      601.79     23.50 o 
  11   5   2     3285.36     3329.59     47.38 o 
  12   5   2     2860.28     2795.84     62.24 o 
  13   5   2     1098.49     1115.55     37.58 o 
  14   5   2       63.74       46.52     15.72 o 
  15   5   2     1387.41     1356.92     35.97 o 
  16   5   2     1668.85     1673.42     40.68 o 
  17   5   2     1622.13     1671.43     44.28 o 
  18   5   2      755.19      735.95     30.47 o 
  19   5   2       17.79       14.82     22.93 o 
  20   5   2      585.42      510.77     36.48 o 
  21   5   2     1565.60     1555.62     55.38 o 
  22   5   2      297.43      301.10     34.13 o 
  23   5   2      225.48      243.61     32.95 o 
  24   5   2       16.69       10.32     29.95 o 
  25   5   2      698.31      711.81     57.42 o 
  26   5   2      329.26      344.69     45.42 o 
   0   6   2     9995.37    10111.24    100.26 o 
   1   6   2     1048.63     1044.33     26.50 o 
   2   6   2      798.79      794.45     22.45 o 
   3   6   2      125.95      131.60     13.72 o 
   4   6   2     5342.79     5358.27     90.69 o 
   5   6   2      270.71      278.10     15.96 o 
   6   6   2     2182.28     2255.48     44.30 o 
   7   6   2      815.11      751.20     32.67 o 
   8   6   2     1144.15     1217.46     76.87 o 
   9   6   2       65.02       83.60     13.50 o 
  10   6   2     2538.02     2714.83     48.77 o 
  11   6   2      344.83      335.82     20.23 o 
  12   6   2      226.51      233.73     19.08 o 
  13   6   2      256.93      269.64     21.02 o 
  14   6   2     3572.12     3637.81     74.70 o 
  15   6   2      242.79      234.99     21.69 o 
  16   6   2      843.47      851.84     32.09 o 
  17   6   2       31.72       26.29     19.78 o 
  18   6   2     2209.33     2301.31     74.73 o 
  19   6   2        9.35       25.18     27.87 o 
  20   6   2     1378.82     1430.82     65.10 o 
  21   6   2       51.23       69.22     31.75 o 
  22   6   2      475.02      383.84     79.62 o 
  23   6   2       50.83       95.51     77.44 o 
  24   6   2     1204.82     1415.99    120.76 o 
  25   6   2       55.91       39.45     72.20 o 
   1   7   2     2378.11     2388.95     56.78 o 
   2   7   2      844.64      840.50     25.16 o 
   3   7   2     5374.19     5451.77    142.79 o 
   4   7   2      137.26      151.33     22.37 o 
   5   7   2      305.08      340.55     27.23 o 
   6   7   2     1207.55     1141.65     41.14 o 
   7   7   2     3136.58     3178.42     55.44 o 
   8   7   2      876.60      860.76     32.28 o 
   9   7   2       74.83       62.98     17.97 o 
  10   7   2      454.57      482.90     32.62 o 
  11   7   2     1727.43     1718.90     94.41 o 
  12   7   2     1170.82     1191.61     48.65 o 
  13   7   2     1920.54     1986.74     71.30 o 
  14   7   2       98.50       79.27     51.45 o 
  15   7   2      630.65      693.46     75.80 o 
  16   7   2     1029.51     1127.36     97.61 o 
  17   7   2     3829.23     3676.62    155.38 o 
  18   7   2      398.09      369.93     74.19 o 
  19   7   2       20.80       50.81     64.40 o 
  20   7   2      210.32      241.77     68.20 o 
  21   7   2     1612.77     1649.82    126.38 o 
  22   7   2      468.68      500.48     88.15 o 
  23   7   2      307.56      344.43     76.50 o 
   0   8   2     3593.44     3400.23     90.08 o 
   1   8   2      760.97      711.82     32.95 o 
   3   8   2      240.29      212.41     33.12 o 
   4   8   2     1175.82     1201.72     44.29 o 
   5   8   2     1702.05     1681.38     74.94 o 
   6   8   2     1501.36     1664.34     77.57 o 
   7   8   2      115.10       58.52     34.80 o 
   8   8   2      138.40      126.12     42.24 o 
   9   8   2     2339.16     2325.51     99.81 o 
  10   8   2      893.66      818.88     68.70 o 
  11   8   2      758.54      775.57     70.29 o 
  12   8   2       46.35       64.31     45.34 o 
  13   8   2      660.32      729.79     74.34 o 
  14   8   2      839.30      785.10     79.15 o 
  15   8   2     1400.31     1352.42     99.29 o 
  16   8   2      154.72      175.52     59.07 o 
  17   8   2      115.78      134.74     60.94 o 
  18   8   2      377.19      320.59     74.73 o 
  19   8   2     1028.42     1113.04    104.90 o 
  20   8   2      389.61      369.68     74.18 o 
  21   8   2       69.62       69.72     41.83 o 
   8   9   2     2464.15     2205.10     99.40 o 
   9   9   2        6.16       29.37     36.30 o 
  10   9   2      206.36      246.83     50.31 o 
  11   9   2       72.23      134.60     47.12 o 
  12   9   2     2021.92     2192.86    112.14 o 
  13   9   2       30.64       40.41     41.78 o 
  14   9   2       73.36       71.97     43.15 o 
  15   9   2       34.20       56.33     44.29 o 
  16   9   2      982.31      978.19     87.37 o 
  17   9   2       34.23       45.02     52.50 o 
  18   9   2      387.72      480.82     75.64 o 
  19   9   2       42.11       34.21     51.40 o 
  18   0   3     1104.46     1128.74     89.32 o 
  20   0   3     1887.96     1663.92    110.78 o 
  22   0   3     3103.79     2737.76    144.39 o 
  24   0   3      481.17      493.38     80.12 o 
  26   0   3     1912.91     1811.89    138.11 o 
  28   0   3      213.49      127.68     74.99 o 
   4   1   3      999.28      940.50     38.15 o 
  17   1   3      345.08      339.13     27.83 o 
  18   1   3      267.57      256.13     41.97 o 
  19   1   3     1873.42     1760.07     78.12 o 
  20   1   3     1194.13     1041.96     68.30 o 
  21   1   3      222.66      191.10     47.51 o 
  22   1   3       51.35       59.47     43.79 o 
  23   1   3     1520.79     1484.17     81.72 o 
  24   1   3      678.04      677.44     65.44 o 
  25   1   3      553.97      622.04     67.71 o 
  26   1   3       23.34       -0.59     44.64 o 
  27   1   3      406.12      454.19     67.02 o 
   3   2   3     6925.99     6808.43     81.30 o 
   4   2   3      813.61      789.62     31.15 o 
   5   2   3       78.50       67.87     15.55 o 
  14   2   3       48.61       61.30     31.93 o 
  15   2   3     1627.72     1750.33     70.33 o 
  16   2   3      280.64      348.37     40.28 o 
  17   2   3     2406.81     2368.21     64.28 o 
  18   2   3      251.60      240.93     27.22 o 
  19   2   3       42.09       31.24     37.93 o 
  20   2   3      329.35      313.12     49.57 o 
  21   2   3     1904.46     1728.84     84.00 o 
  22   2   3      274.59      307.41     53.92 o 
  23   2   3      389.00      418.01     58.02 o 
  24   2   3        8.61        3.75     44.66 o 
  25   2   3      927.42      891.10     71.77 o 
  26   2   3      466.87      399.53     59.53 o 
  27   2   3      473.71      462.53     64.72 o 
   3   3   3      725.00      732.38     23.51 o 
   4   3   3     7922.28     7826.87     83.61 o 
   5   3   3      337.41      353.32     22.13 o 
   6   3   3     3084.50     2832.57     60.99 o 
  10   3   3     7410.62     7629.49    146.54 o 
  11   3   3      174.42      200.99     39.46 o 
  12   3   3      649.34      718.32     54.27 o 
  13   3   3      395.11      372.66     45.08 o 
  14   3   3     4690.49     4693.01    120.31 o 
  15   3   3      439.73      473.19     49.46 o 
  16   3   3      772.23      757.79     38.81 o 
  17   3   3       54.16       30.08     23.76 o 
  18   3   3     1585.05     1504.67     51.77 o 
  19   3   3      517.99      467.97     62.25 o 
  20   3   3     1835.08     1802.79     81.15 o 
  21   3   3      244.37      231.46     43.97 o 
  22   3   3      386.90      364.98     50.45 o 
  23   3   3        0.54        9.38     39.74 o 
  24   3   3     1582.43     1573.52    101.67 o 
  25   3   3       32.33       56.73     51.07 o 
  26   3   3       46.64       10.54     45.57 o 
  27   3   3       88.47       79.29     48.70 o 
   4   4   3     1273.87     1223.47     32.62 o 
   5   4   3      524.71      492.11     56.05 o 
   6   4   3      230.85      220.63     18.11 o 
   7   4   3     4448.14     4261.17    119.07 o 
   8   4   3     1573.11     1577.38     77.65 o 
   9   4   3      370.81      367.73     47.68 o 
  10   4   3      164.21      160.62     40.74 o 
  11   4   3     2629.26     2719.68     99.62 o 
  12   4   3     1906.79     1889.50     84.80 o 
  13   4   3     1637.57     1674.19     81.43 o 
  14   4   3      248.89      195.94     42.47 o 
  15   4   3      770.74      769.18     48.24 o 
  16   4   3      665.80      634.58     38.23 o 
  17   4   3     3197.03     3289.26     73.67 o 
  18   4   3      674.82      671.59     69.33 o 
  19   4   3       43.00       53.26     34.59 o 
  20   4   3      210.21      148.15     40.37 o 
  21   4   3     1602.54     1507.07     92.11 o 
  22   4   3      477.11      510.20     56.17 o 
  23   4   3      386.69      350.66     51.10 o 
  24   4   3        7.13       14.24     38.22 o 
  25   4   3      621.86      675.79    132.56 o 
  26   4   3      231.38      207.39     53.17 o 
   0   5   3     3665.90     3765.05    119.58 o 
   1   5   3     3753.46     3775.67     83.59 o 
   2   5   3       34.56       46.69     27.92 o 
   3   5   3      747.11      705.50     42.98 o 
   4   5   3     1696.34     1781.68    100.95 o 
   5   5   3     5771.05     5587.50    100.94 o 
   6   5   3     1041.04     1052.42     49.90 o 
   7   5   3      438.68      437.49     37.15 o 
   8   5   3      453.20      459.13     38.43 o 
   9   5   3     2014.00     1993.92     64.59 o 
  10   5   3      709.26      753.74     44.07 o 
  11   5   3      442.16      549.50     40.09 o 
  12   5   3       72.36       68.56     28.23 o 
  13   5   3     1499.67     1510.23     58.31 o 
  14   5   3     1434.56     1447.41     50.02 o 
  15   5   3     2240.35     2293.23     81.32 o 
  16   5   3      406.28      429.24     34.25 o 
  17   5   3      282.86      291.41     31.81 o 
  18   5   3      903.99      870.80     58.81 o 
  19   5   3     1985.09     1763.74     78.40 o 
  20   5   3      325.34      387.24     59.79 o 
  21   5   3       83.15       89.33     40.17 o 
  22   5   3      217.66      214.49     45.04 o 
  23   5   3      739.40      761.36     65.97 o 
  24   5   3      438.29      482.30    100.06 o 
  25   5   3      531.42      561.36     93.67 o 
   1   6   3      673.72      679.21     47.89 o 
   2   6   3     6567.41     6504.85    165.11 o 
   3   6   3      617.78      613.12     44.75 o 
   4   6   3      744.42      808.51     48.96 o 
   5   6   3      122.28      144.28     34.98 o 
   6   6   3     1881.40     1883.93     67.45 o 
   7   6   3      338.83      358.19     40.63 o 
   8   6   3     2069.96     2157.97     71.47 o 
   9   6   3      317.19      291.12     37.47 o 
  10   6   3      365.56      410.23     40.85 o 
  11   6   3      107.43      126.60     33.42 o 
  12   6   3     2480.48     2497.20    163.83 o 
  13   6   3       27.86       12.66     20.44 o 
  14   6   3      309.40      304.69     30.81 o 
  15   6   3        9.81       -7.78     30.97 o 
  16   6   3     2476.11     2503.60    122.35 o 
  17   6   3       94.71       61.26     34.40 o 
  18   6   3      918.40      875.71     97.28 o 
  19   6   3       87.39       47.66     63.95 o 
  20   6   3      761.68      642.33     87.76 o 
  21   6   3       24.18       18.29     71.79 o 
  22   6   3      959.76      821.04    101.70 o 
  23   6   3       19.56      -41.41     75.34 o 
   0   7   3     1955.63     2017.61    103.81 o 
   1   7   3     2453.66     2525.55     82.36 o 
   2   7   3       38.29       60.34     34.17 o 
   3   7   3      772.74      769.11     54.73 o 
   4   7   3      878.99      856.35     56.10 o 
   5   7   3     2276.15     2383.47     80.21 o 
   6   7   3      220.56      231.27     39.44 o 
   7   7   3      243.91      235.48     38.40 o 
   8   7   3      741.59      728.30     72.30 o 
   9   7   3     3035.92     2956.94    127.09 o 
  10   7   3      852.31      981.17     76.64 o 
  11   7   3      585.31      602.95     48.96 o 
  12   7   3      167.68      138.87     35.91 o 
  13   7   3     1731.29     1794.42     73.64 o 
  14   7   3      398.74      378.51     47.24 o 
  15   7   3     1646.04     1717.56     73.54 o 
  16   7   3      168.86      134.92     37.25 o 
  17   7   3       89.87       89.74     38.18 o 
  18   7   3      291.10      333.62     75.91 o 
  19   7   3     1523.40     1498.45    118.56 o 
  20   7   3      356.40      371.68     81.98 o 
  21   7   3      100.89       72.43     62.94 o 
   1   8   3     1363.07     1301.34     65.65 o 
   2   8   3     1196.78     1205.89     66.76 o 
   3   8   3      960.63      945.37     65.38 o 
   4   8   3      698.17      648.93     56.11 o 
   5   8   3      299.90      240.01     60.81 o 
   6   8   3      597.29      655.60     75.02 o 
   7   8   3     1369.79     1437.87     98.97 o 
   8   8   3      456.71      451.49     71.64 o 
   9   8   3      179.61      179.80     45.16 o 
  10   8   3      348.77      345.65     41.64 o 
  11   8   3      755.18      832.67     55.75 o 
  12   8   3      689.28      689.73     94.33 o 
  13   8   3      797.74      697.27     79.01 o 
  14   8   3       17.93       23.15     34.20 o 
  15   8   3      117.72      117.45     52.34 o 
  16   8   3      617.21      637.81     85.70 o 
  17   8   3     1006.31      931.46     96.68 o 
  18   8   3      171.20      101.90     66.60 o 
  19   8   3        9.39        9.30     58.97 o 
  20   0   4     2333.35     2384.12    137.87 o 
  22   0   4      457.38      377.10     81.81 o 
  24   0   4     1762.90     1707.26    134.62 o 
  20   1   4      256.33      234.51     51.99 o 
  21   1   4     1475.37     1337.68     78.87 o 
  22   1   4      512.41      458.51     58.74 o 
  23   1   4      200.04      219.23     52.86 o 
  24   1   4       99.33       69.49     49.17 o 
  25   1   4      507.17      408.24     63.55 o 
  16   2   4      130.97       80.01     37.68 o 
  17   2   4      123.92      112.85     39.14 o 
  18   2   4      433.22      408.64     49.96 o 
  19   2   4     1523.84     1443.15     75.56 o 
  20   2   4      276.66      233.45     48.97 o 
  21   2   4       22.10       41.99     42.31 o 
  22   2   4       39.44       27.10     44.54 o 
  23   2   4      573.74      486.44     60.56 o 
  24   2   4      197.30      157.99     53.52 o 
  13   3   4       56.32       49.67     40.96 o 
  14   3   4      199.36      154.69     43.79 o 
  15   3   4      208.86      198.85     46.03 o 
  16   3   4     2493.85     2341.09     98.90 o 
  17   3   4      582.12      537.39     57.36 o 
  18   3   4      575.45      618.47     59.92 o 
  19   3   4       11.93       -7.19     38.57 o 
  20   3   4      588.28      554.72     57.04 o 
  21   3   4       17.33       17.82     41.07 o 
  22   3   4     1139.29     1039.61     71.09 o 
  23   3   4       78.77       28.34     43.38 o 
  24   3   4       85.59       87.38     44.90 o 
   9   4   4     2604.52     2604.21    106.31 o 
  10   4   4      302.57      318.72     51.23 o 
  11   4   4      388.25      358.17     55.85 o 
  12   4   4      107.67       96.74     42.83 o 
  13   4   4     1503.97     1567.46     89.30 o 
  14   4   4      650.01      711.59     65.58 o 
  15   4   4     1421.32     1447.12     86.23 o 
  16   4   4      293.23      302.74     51.92 o 
  17   4   4      207.45      234.70     49.86 o 
  18   4   4      418.34      372.84     38.13 o 
  19   4   4     1784.86     1623.75     79.76 o 
  20   4   4      272.29      242.85     48.72 o 
  21   4   4      121.15       80.72     46.80 o 
  22   4   4      193.69      254.04     54.13 o 
  23   4   4     1055.51      992.56     73.76 o 
   3   5   4     1290.14     1283.65     85.87 o 
   4   5   4      434.40      538.16     65.66 o 
   5   5   4      684.49      684.18     68.87 o 
   6   5   4      514.09      523.05     62.79 o 
   7   5   4     2403.91     2423.79    109.43 o 
   8   5   4     1147.22     1238.47     85.99 o 
   9   5   4      293.45      302.52     58.58 o 
  10   5   4       24.86       25.18     45.33 o 
  11   5   4     2105.28     2268.69    105.95 o 
  12   5   4      692.80      713.49     72.61 o 
  13   5   4      885.23      856.23     73.90 o 
  14   5   4       62.87       42.23     49.17 o 
  15   5   4      536.00      495.78     64.02 o 
  16   5   4      384.24      347.20     59.59 o 
  17   5   4     1534.63     1542.35     49.43 o 
  18   5   4      176.44      165.05     27.13 o 
  19   5   4        7.88        1.77     31.09 o 
  20   5   4      295.85      238.44     50.24 o 
  21   5   4     1272.00     1136.26    118.89 o 
   0   6   4     2115.83     2145.34    107.42 o 
   1   6   4      562.42      532.99     48.44 o 
   2   6   4      260.54      290.46     38.21 o 
   3   6   4       69.07       98.06     37.70 o 
   4   6   4     2092.45     2059.96     75.81 o 
   5   6   4      284.64      373.61     44.07 o 
   6   6   4     2067.18     2134.81     75.34 o 
   7   6   4       20.95       25.55     30.00 o 
   8   6   4      668.49      601.25     53.83 o 
   9   6   4       64.57       89.69     33.72 o 
  10   6   4     3070.35     3290.87     93.25 o 
  11   6   4       40.39       79.67     37.10 o 
  12   6   4      106.25       68.79     32.72 o 
  13   6   4       97.30       92.49     34.91 o 
  14   6   4     1849.68     2004.98     77.10 o 
  15   6   4        0.30      -11.71     34.25 o 
  16   6   4      178.25      175.07     31.95 o 
  17   6   4        3.11        0.58     28.15 o 
  18   6   4      595.05      586.00     87.38 o 
  19   6   4        1.06       16.51     73.52 o 
  20   6   4      536.71      540.15     91.80 o 
   1   7   4      471.16      497.85     47.21 o 
   2   7   4      828.26      902.97     60.01 o 
   3   7   4     1989.83     2103.62     81.64 o 
   4   7   4      448.29      454.29     49.32 o 
   5   7   4      110.24      157.50     46.71 o 
   6   7   4      374.27      382.65     46.70 o 
   7   7   4     2458.71     2409.89     85.77 o 
   8   7   4      500.09      537.09     54.41 o 
   9   7   4      366.53      342.44     45.43 o 
  10   7   4      184.90      182.25     42.56 o 
  11   7   4     1305.23     1285.51     68.49 o 
  12   7   4      541.33      478.86     50.48 o 
  13   7   4      815.50      808.38     58.57 o 
  14   7   4       23.70       28.52     29.35 o 
  15   7   4      315.67      287.15     45.14 o 
  16   7   4      164.07      188.37     41.58 o 
  17   7   4      925.33      919.93     64.57 o 
  18   7   4       41.42       30.65     71.01 o 
   0   8   4      554.91      550.82     75.66 o 
   1   8   4     1136.26     1150.62     70.27 o 
   2   8   4       29.42       54.54     40.06 o 
   3   8   4      196.54      210.97     42.47 o 
   4   8   4      601.58      619.05     60.17 o 
   5   8   4     1320.04     1448.97     76.26 o 
   6   8   4      129.86      118.22     45.83 o 
   7   8   4       67.13       96.69     40.64 o 
   8   8   4      429.84      460.84     51.24 o 
   9   8   4      837.73      898.18     62.33 o 
  10   8   4      391.28      375.63     50.09 o 
  11   8   4      261.85      330.53     49.16 o 
  12   8   4       82.19       76.90     53.18 o 
  13   8   4      286.55      285.79     46.67 o 
  14   8   4      465.00      438.56     53.79 o 
  15   8   4      433.47      447.97     57.06 o 
   1   9   4       38.64       25.48     44.97 o 
   2   9   4     1494.38     1497.28     81.35 o 
   3   9   4       33.98       55.85     43.13 o 
   4   9   4      201.03      192.20     46.38 o 
   5   9   4        4.07      -16.02     42.19 o 
   6   9   4      782.89      777.58     61.08 o 
   7   9   4       32.37       72.15     56.24 o 
   8   9   4      621.02      644.92     79.86 o 
   9   9   4        8.78       24.67     59.88 o 
  10   9   4      242.61      253.31     73.26 o 
  21   1   5       40.34       20.07     58.06 o 
  15   3   5       34.42       -8.85     46.02 o 
  16   3   5      152.26      171.83     52.50 o 
  17   3   5       23.42        4.20     46.57 o 
  11   4   5     1728.10     1729.14     97.81 o 
  12   4   5      507.15      441.10     68.22 o 
  13   4   5      720.82      746.92     74.16 o 
  14   4   5      119.78      101.12     53.82 o 
  15   4   5      523.14      465.10     63.84 o 
  16   4   5      189.14      240.71     58.98 o 
  17   4   5     1094.27     1139.33     89.11 o 
   6   5   5      366.87      302.71     63.23 o 
   7   5   5       55.85       59.52     49.90 o 
   8   5   5      251.15      280.74     59.12 o 
   9   5   5     2001.37     1818.80    105.51 o 
  10   5   5      579.99      546.22     75.16 o 
  11   5   5      388.80      304.95     66.38 o 
  12   5   5        7.29       15.87     53.27 o 
  13   5   5      823.10      789.51     78.73 o 
  14   5   5      491.05      545.66     77.38 o 
  15   5   5     1031.34      987.53     86.23 o 
  16   5   5       78.24      143.13     61.35 o 
  17   5   5       42.75      120.45     54.09 o 
   1   6   5       21.39       20.91     38.71 o 
   2   6   5     1694.48     1797.35     87.16 o 
   3   6   5      174.86      164.98     43.92 o 
   4   6   5      621.31      652.04     54.28 o 
   5   6   5       59.15       65.51     38.02 o 
   6   6   5     1024.79     1036.88     63.41 o 
   7   6   5       72.08      128.58     41.24 o 
   8   6   5     1443.08     1425.78     71.04 o 
   9   6   5       74.77      113.73     40.74 o 
  10   6   5       74.16       87.80     40.50 o 
  11   6   5        6.95       47.41     38.53 o 
  12   6   5     1314.50     1216.81     65.74 o 
  13   6   5       27.33       12.61     34.72 o 
  14   6   5      132.56      145.02     50.54 o 
  15   6   5        9.19       31.64     37.95 o 
   0   7   5      698.14      877.55     89.72 o 
   1   7   5     1064.00     1099.21     67.18 o 
   2   7   5      103.04      133.16     43.46 o 
   3   7   5      250.80      258.10     47.11 o 
   4   7   5      383.61      409.33     50.74 o 
   5   7   5     1431.72     1423.90     72.65 o 
   6   7   5      362.72      364.61     49.54 o 
   7   7   5       25.10       13.20     39.19 o 
   8   7   5      102.95       85.74     42.08 o 
   9   7   5      818.77      816.73     80.99 o 
  10   7   5      270.90      225.80     44.50 o 
  11   7   5      422.81      417.19     54.53 o 
  12   7   5        3.53       23.48     42.78 o 
   1   8   5      242.06      286.48     47.98 o 
   2   8   5      175.34      194.86     48.85 o 
   3   8   5      848.93     1006.34     71.96 o 
   4   8   5       25.57       39.40     45.71 o 
   5   8   5        0.33      -19.29     39.92 o 
   6   8   5      277.09      319.67     52.66 o 
   8   5   6      353.94      340.29     68.02 o 
   0   6   6     1269.63     1299.78    105.83 o 
   1   6   6       44.96       51.51     37.40 o 
   2   6   6       83.08       90.49     66.09 o 
                                                 
